# Supplementary material for: Nutraceutical profiling of elite onion germplasm and breeding hybrids with improved nutraceutical quality
Source: PLoS One. 2022 Jan 19;17(1):e0262705. doi: 10.1371/journal.pone.0262705 (PMC8769310; doi:10.1371/journal.pone.0262705)
Supplement: S1 Raw data — (ZIP) [file pone.0262705.s004.zip]

Archive with 2 entries (2 files):
- Supporting data-FTIR Raw data.xlsx
- Supporting information - phenotypic data.xlsx
