# Supplementary material for: Nutraceutical profiling of elite onion germplasm and breeding hybrids with improved nutraceutical quality
Source: PLoS One. 2022 Jan 19;17(1):e0262705. doi: 10.1371/journal.pone.0262705 (PMC8769310; doi:10.1371/journal.pone.0262705)
Supplement: S1 Raw data — (ZIP) [file pone.0262705.s004.zip › Supporting data-FTIR Raw data.xlsx]

## Sheet: Najma PGB 01
Najma PGB 01
cm-1	A
4000	-0.0119
3999	-0.012
3998	-0.0122
3997	-0.0122
3996	-0.0125
3995	-0.0126
3994	-0.0127
3993	-0.0127
3992	-0.0128
3991	-0.0126
3990	-0.0124
3989	-0.0123
3988	-0.0122
3987	-0.0122
3986	-0.0123
3985	-0.0123
3984	-0.0124
3983	-0.0125
3982	-0.0126
3981	-0.0127
3980	-0.0127
3979	-0.0127
3978	-0.0126
3977	-0.0125
3976	-0.0124
3975	-0.0123
3974	-0.0124
3973	-0.0125
3972	-0.0126
3971	-0.0128
3970	-0.0129
3969	-0.0129
3968	-0.0128
3967	-0.0126
3966	-0.0125
3965	-0.0125
3964	-0.0127
3963	-0.0128
3962	-0.0129
3961	-0.0128
3960	-0.0127
3959	-0.0126
3958	-0.0126
3957	-0.0127
3956	-0.0129
3955	-0.013
3954	-0.013
3953	-0.013
3952	-0.013
3951	-0.013
3950	-0.0129
3949	-0.0128
3948	-0.0127
3947	-0.0125
3946	-0.0124
3945	-0.0123
3944	-0.0123
3943	-0.0123
3942	-0.0123
3941	-0.0124
3940	-0.0125
3939	-0.0124
3938	-0.0123
3937	-0.0122
3936	-0.0122
3935	-0.0123
3934	-0.0124
3933	-0.0125
3932	-0.0124
3931	-0.0124
3930	-0.0124
3929	-0.0124
3928	-0.0125
3927	-0.0125
3926	-0.0125
3925	-0.0124
3924	-0.0124
3923	-0.0124
3922	-0.0124
3921	-0.0122
3920	-0.0119
3919	-0.0117
3918	-0.0117
3917	-0.012
3916	-0.0123
3915	-0.0125
3914	-0.0126
3913	-0.0125
3912	-0.0125
3911	-0.0125
3910	-0.0125
3909	-0.0126
3908	-0.0126
3907	-0.0125
3906	-0.0123
3905	-0.0121
3904	-0.0119
3903	-0.0118
3902	-0.0118
3901	-0.0119
3900	-0.0121
3899	-0.0124
3898	-0.0125
3897	-0.0125
3896	-0.0125
3895	-0.0124
3894	-0.0123
3893	-0.0122
3892	-0.0122
3891	-0.0123
3890	-0.0124
3889	-0.0125
3888	-0.0124
3887	-0.0124
3886	-0.0124
3885	-0.0125
3884	-0.0126
3883	-0.0127
3882	-0.0127
3881	-0.0126
3880	-0.0127
3879	-0.0128
3878	-0.0129
3877	-0.0128
3876	-0.0127
3875	-0.0127
3874	-0.0127
3873	-0.0128
3872	-0.0128
3871	-0.0127
3870	-0.0126
3869	-0.0126
3868	-0.0127
3867	-0.0128
3866	-0.0129
3865	-0.013
3864	-0.0129
3863	-0.0128
3862	-0.0126
3861	-0.0126
3860	-0.0127
3859	-0.0126
3858	-0.0125
3857	-0.0123
3856	-0.0123
3855	-0.0123
3854	-0.0123
3853	-0.0124
3852	-0.0125
3851	-0.0125
3850	-0.0123
3849	-0.0122
3848	-0.0122
3847	-0.0122
3846	-0.0123
3845	-0.0123
3844	-0.0123
3843	-0.0122
3842	-0.0121
3841	-0.0121
3840	-0.0122
3839	-0.0122
3838	-0.0117
3837	-0.011
3836	-0.0105
3835	-0.0107
3834	-0.0112
3833	-0.0118
3832	-0.0122
3831	-0.0124
3830	-0.0125
3829	-0.0126
3828	-0.0127
3827	-0.0128
3826	-0.0128
3825	-0.0127
3824	-0.0123
3823	-0.012
3822	-0.0118
3821	-0.0119
3820	-0.012
3819	-0.0121
3818	-0.0122
3817	-0.0124
3816	-0.0126
3815	-0.0129
3814	-0.0129
3813	-0.0129
3812	-0.0129
3811	-0.0128
3810	-0.0127
3809	-0.0126
3808	-0.0126
3807	-0.0126
3806	-0.0127
3805	-0.0127
3804	-0.0126
3803	-0.0125
3802	-0.0126
3801	-0.0128
3800	-0.0128
3799	-0.0126
3798	-0.0123
3797	-0.0122
3796	-0.0123
3795	-0.0125
3794	-0.0128
3793	-0.0129
3792	-0.0129
3791	-0.0129
3790	-0.013
3789	-0.0131
3788	-0.0131
3787	-0.0131
3786	-0.0129
3785	-0.0128
3784	-0.0127
3783	-0.0126
3782	-0.0127
3781	-0.0128
3780	-0.0128
3779	-0.0127
3778	-0.0127
3777	-0.0127
3776	-0.0127
3775	-0.0126
3774	-0.0126
3773	-0.0126
3772	-0.0126
3771	-0.0126
3770	-0.0126
3769	-0.0126
3768	-0.0126
3767	-0.0126
3766	-0.0125
3765	-0.0126
3764	-0.0125
3763	-0.0125
3762	-0.0124
3761	-0.0125
3760	-0.0126
3759	-0.0127
3758	-0.0127
3757	-0.0126
3756	-0.0123
3755	-0.0122
3754	-0.0126
3753	-0.0133
3752	-0.0134
3751	-0.0126
3750	-0.0115
3749	-0.011
3748	-0.0108
3747	-0.0109
3746	-0.011
3745	-0.0113
3744	-0.0118
3743	-0.0122
3742	-0.0122
3741	-0.0122
3740	-0.0123
3739	-0.0123
3738	-0.0121
3737	-0.0118
3736	-0.0116
3735	-0.0114
3734	-0.0112
3733	-0.0112
3732	-0.0115
3731	-0.0118
3730	-0.0119
3729	-0.0119
3728	-0.0119
3727	-0.0119
3726	-0.0119
3725	-0.0119
3724	-0.012
3723	-0.0122
3722	-0.0124
3721	-0.0126
3720	-0.0126
3719	-0.0126
3718	-0.0126
3717	-0.0125
3716	-0.0124
3715	-0.0122
3714	-0.0121
3713	-0.0119
3712	-0.0119
3711	-0.0118
3710	-0.0117
3709	-0.0118
3708	-0.0119
3707	-0.012
3706	-0.0121
3705	-0.0121
3704	-0.0122
3703	-0.0124
3702	-0.0126
3701	-0.0128
3700	-0.0128
3699	-0.0127
3698	-0.0125
3697	-0.0123
3696	-0.0123
3695	-0.0124
3694	-0.0125
3693	-0.0125
3692	-0.0124
3691	-0.0123
3690	-0.0122
3689	-0.0122
3688	-0.0125
3687	-0.0126
3686	-0.0126
3685	-0.0124
3684	-0.0124
3683	-0.0124
3682	-0.0124
3681	-0.0123
3680	-0.0121
3679	-0.0119
3678	-0.0116
3677	-0.0116
3676	-0.0117
3675	-0.012
3674	-0.0121
3673	-0.0118
3672	-0.0115
3671	-0.0114
3670	-0.0116
3669	-0.0118
3668	-0.0119
3667	-0.0118
3666	-0.0116
3665	-0.0115
3664	-0.0114
3663	-0.0114
3662	-0.0115
3661	-0.0115
3660	-0.0114
3659	-0.0113
3658	-0.0114
3657	-0.0115
3656	-0.0115
3655	-0.0115
3654	-0.0113
3653	-0.0112
3652	-0.0111
3651	-0.0111
3650	-0.011
3649	-0.0108
3648	-0.0106
3647	-0.0105
3646	-0.0106
3645	-0.0107
3644	-0.0108
3643	-0.0108
3642	-0.0108
3641	-0.0108
3640	-0.0109
3639	-0.0109
3638	-0.0109
3637	-0.0108
3636	-0.0107
3635	-0.0106
3634	-0.0106
3633	-0.0105
3632	-0.0103
3631	-0.01
3630	-0.0097
3629	-0.0095
3628	-0.0096
3627	-0.0097
3626	-0.0098
3625	-0.0098
3624	-0.0101
3623	-0.0103
3622	-0.0105
3621	-0.0106
3620	-0.0105
3619	-0.0104
3618	-0.0102
3617	-0.01
3616	-0.0098
3615	-0.0096
3614	-0.0095
3613	-0.0094
3612	-0.0095
3611	-0.0096
3610	-0.0097
3609	-0.0097
3608	-0.0097
3607	-0.0098
3606	-0.0098
3605	-0.0097
3604	-0.0096
3603	-0.0095
3602	-0.0094
3601	-0.0094
3600	-0.0094
3599	-0.0094
3598	-0.0094
3597	-0.0093
3596	-0.0093
3595	-0.0092
3594	-0.0092
3593	-0.0092
3592	-0.0092
3591	-0.0092
3590	-0.009
3589	-0.0087
3588	-0.0083
3587	-0.0081
3586	-0.008
3585	-0.008
3584	-0.0078
3583	-0.0076
3582	-0.0076
3581	-0.0076
3580	-0.0077
3579	-0.0078
3578	-0.0077
3577	-0.0076
3576	-0.0075
3575	-0.0075
3574	-0.0075
3573	-0.0075
3572	-0.0074
3571	-0.0072
3570	-0.007
3569	-0.0069
3568	-0.0067
3567	-0.0066
3566	-0.0065
3565	-0.0065
3564	-0.0064
3563	-0.0062
3562	-0.0062
3561	-0.0062
3560	-0.0063
3559	-0.0063
3558	-0.0062
3557	-0.006
3556	-0.0059
3555	-0.0057
3554	-0.0056
3553	-0.0055
3552	-0.0055
3551	-0.0055
3550	-0.0055
3549	-0.0054
3548	-0.0052
3547	-0.0049
3546	-0.0047
3545	-0.0046
3544	-0.0046
3543	-0.0046
3542	-0.0045
3541	-0.0044
3540	-0.0042
3539	-0.0041
3538	-0.004
3537	-0.004
3536	-0.0039
3535	-0.0038
3534	-0.0036
3533	-0.0034
3532	-0.0031
3531	-0.0031
3530	-0.0031
3529	-0.0032
3528	-0.0032
3527	-0.0031
3526	-0.0028
3525	-0.0026
3524	-0.0023
3523	-0.002
3522	-0.0018
3521	-0.0017
3520	-0.0017
3519	-0.0018
3518	-0.0019
3517	-0.002
3516	-0.0019
3515	-0.0017
3514	-0.0015
3513	-0.0013
3512	-0.0011
3511	-0.0009
3510	-0.0006
3509	-0.0004
3508	-0.0004
3507	-0.0005
3506	-0.0005
3505	-0.0003
3504	-0.0002
3503	0
3502	0.0002
3501	0.0003
3500	0.0005
3499	0.0007
3498	0.0007
3497	0.0008
3496	0.0008
3495	0.0009
3494	0.001
3493	0.0012
3492	0.0013
3491	0.0015
3490	0.0016
3489	0.0016
3488	0.0016
3487	0.0016
3486	0.0016
3485	0.0018
3484	0.002
3483	0.0023
3482	0.0026
3481	0.0028
3480	0.003
3479	0.0031
3478	0.0031
3477	0.0032
3476	0.0034
3475	0.0036
3474	0.0039
3473	0.004
3472	0.0041
3471	0.0041
3470	0.0042
3469	0.0044
3468	0.0046
3467	0.0049
3466	0.0052
3465	0.0054
3464	0.0055
3463	0.0055
3462	0.0055
3461	0.0055
3460	0.0056
3459	0.0058
3458	0.0059
3457	0.006
3456	0.006
3455	0.0061
3454	0.0063
3453	0.0064
3452	0.0064
3451	0.0065
3450	0.0066
3449	0.0068
3448	0.0071
3447	0.0073
3446	0.0074
3445	0.0074
3444	0.0074
3443	0.0074
3442	0.0075
3441	0.0075
3440	0.0076
3439	0.0077
3438	0.0077
3437	0.0077
3436	0.0078
3435	0.008
3434	0.0082
3433	0.0085
3432	0.0087
3431	0.0089
3430	0.009
3429	0.0091
3428	0.0091
3427	0.0092
3426	0.0092
3425	0.0092
3424	0.0091
3423	0.0091
3422	0.0093
3421	0.0096
3420	0.0098
3419	0.0099
3418	0.01
3417	0.01
3416	0.0099
3415	0.0098
3414	0.0098
3413	0.0099
3412	0.0102
3411	0.0105
3410	0.0107
3409	0.0109
3408	0.011
3407	0.0111
3406	0.0111
3405	0.0113
3404	0.0115
3403	0.0119
3402	0.0122
3401	0.0123
3400	0.0123
3399	0.0121
3398	0.0119
3397	0.0119
3396	0.012
3395	0.0121
3394	0.0122
3393	0.0123
3392	0.0125
3391	0.0126
3390	0.0127
3389	0.0129
3388	0.0131
3387	0.0133
3386	0.0135
3385	0.0136
3384	0.0139
3383	0.0142
3382	0.0144
3381	0.0145
3380	0.0145
3379	0.0144
3378	0.0143
3377	0.0144
3376	0.0145
3375	0.0145
3374	0.0144
3373	0.0143
3372	0.0142
3371	0.0142
3370	0.0142
3369	0.0143
3368	0.0145
3367	0.0147
3366	0.0149
3365	0.015
3364	0.0151
3363	0.0152
3362	0.0152
3361	0.0151
3360	0.0149
3359	0.0148
3358	0.0148
3357	0.015
3356	0.0153
3355	0.0155
3354	0.0157
3353	0.0158
3352	0.0158
3351	0.0157
3350	0.0156
3349	0.0156
3348	0.0156
3347	0.0157
3346	0.0157
3345	0.0157
3344	0.0158
3343	0.0159
3342	0.016
3341	0.0162
3340	0.0165
3339	0.0169
3338	0.0171
3337	0.0172
3336	0.0171
3335	0.0169
3334	0.0167
3333	0.0166
3332	0.0166
3331	0.0166
3330	0.0165
3329	0.0164
3328	0.0164
3327	0.0164
3326	0.0164
3325	0.0164
3324	0.0165
3323	0.0166
3322	0.0167
3321	0.0168
3320	0.017
3319	0.0171
3318	0.0173
3317	0.0173
3316	0.0171
3315	0.0169
3314	0.0169
3313	0.017
3312	0.0171
3311	0.0172
3310	0.0172
3309	0.0172
3308	0.0172
3307	0.0171
3306	0.0172
3305	0.0174
3304	0.0175
3303	0.0176
3302	0.0175
3301	0.0174
3300	0.0173
3299	0.0172
3298	0.0172
3297	0.0172
3296	0.017
3295	0.0168
3294	0.0168
3293	0.017
3292	0.0174
3291	0.0176
3290	0.0178
3289	0.0178
3288	0.0179
3287	0.0179
3286	0.018
3285	0.0182
3284	0.0183
3283	0.0183
3282	0.0183
3281	0.0183
3280	0.0183
3279	0.0182
3278	0.0182
3277	0.0183
3276	0.0184
3275	0.0186
3274	0.0188
3273	0.0189
3272	0.0188
3271	0.0186
3270	0.0184
3269	0.0182
3268	0.018
3267	0.0179
3266	0.0178
3265	0.0179
3264	0.0181
3263	0.0182
3262	0.0183
3261	0.0185
3260	0.0186
3259	0.0187
3258	0.0187
3257	0.0186
3256	0.0182
3255	0.0173
3254	0.0162
3253	0.0149
3252	0.0141
3251	0.0141
3250	0.0153
3249	0.0171
3248	0.0186
3247	0.0191
3246	0.0188
3245	0.0184
3244	0.0181
3243	0.0178
3242	0.0175
3241	0.0173
3240	0.0173
3239	0.0174
3238	0.0173
3237	0.0173
3236	0.0173
3235	0.0173
3234	0.0171
3233	0.0167
3232	0.0164
3231	0.0164
3230	0.0166
3229	0.017
3228	0.0173
3227	0.0174
3226	0.0174
3225	0.0172
3224	0.017
3223	0.0169
3222	0.0169
3221	0.0168
3220	0.0168
3219	0.0167
3218	0.0167
3217	0.0167
3216	0.0168
3215	0.0169
3214	0.017
3213	0.0171
3212	0.0171
3211	0.0171
3210	0.0171
3209	0.0171
3208	0.017
3207	0.0168
3206	0.0165
3205	0.0163
3204	0.0161
3203	0.0161
3202	0.0161
3201	0.0161
3200	0.0163
3199	0.0164
3198	0.0165
3197	0.0165
3196	0.0163
3195	0.0161
3194	0.0159
3193	0.0159
3192	0.016
3191	0.0161
3190	0.0162
3189	0.016
3188	0.0158
3187	0.0157
3186	0.0157
3185	0.0156
3184	0.0155
3183	0.0152
3182	0.015
3181	0.0148
3180	0.0146
3179	0.0146
3178	0.0147
3177	0.0147
3176	0.0147
3175	0.0146
3174	0.0144
3173	0.0142
3172	0.0142
3171	0.0141
3170	0.0139
3169	0.0136
3168	0.0131
3167	0.0129
3166	0.0129
3165	0.0131
3164	0.0133
3163	0.0135
3162	0.0136
3161	0.0137
3160	0.0136
3159	0.0134
3158	0.0133
3157	0.0132
3156	0.0131
3155	0.013
3154	0.0129
3153	0.0128
3152	0.0127
3151	0.0126
3150	0.0125
3149	0.0125
3148	0.0125
3147	0.0125
3146	0.0124
3145	0.0121
3144	0.0118
3143	0.0116
3142	0.0115
3141	0.0114
3140	0.0112
3139	0.0111
3138	0.011
3137	0.011
3136	0.011
3135	0.011
3134	0.0109
3133	0.0108
3132	0.0107
3131	0.0106
3130	0.0105
3129	0.0103
3128	0.0101
3127	0.01
3126	0.01
3125	0.0099
3124	0.0097
3123	0.0095
3122	0.0095
3121	0.0094
3120	0.0094
3119	0.0094
3118	0.0094
3117	0.0094
3116	0.0094
3115	0.0093
3114	0.0093
3113	0.0092
3112	0.0091
3111	0.009
3110	0.0089
3109	0.0088
3108	0.0088
3107	0.0087
3106	0.0085
3105	0.0083
3104	0.0081
3103	0.008
3102	0.008
3101	0.008
3100	0.008
3099	0.0078
3098	0.0077
3097	0.0076
3096	0.0075
3095	0.0074
3094	0.0073
3093	0.0072
3092	0.0072
3091	0.0071
3090	0.007
3089	0.0069
3088	0.0067
3087	0.0065
3086	0.0064
3085	0.0065
3084	0.0066
3083	0.0067
3082	0.0067
3081	0.0066
3080	0.0064
3079	0.0062
3078	0.0059
3077	0.0057
3076	0.0056
3075	0.0055
3074	0.0055
3073	0.0055
3072	0.0055
3071	0.0054
3070	0.0054
3069	0.0053
3068	0.0052
3067	0.0051
3066	0.0049
3065	0.0048
3064	0.0048
3063	0.0048
3062	0.0047
3061	0.0045
3060	0.0043
3059	0.0041
3058	0.004
3057	0.004
3056	0.004
3055	0.004
3054	0.0039
3053	0.0039
3052	0.0038
3051	0.0037
3050	0.0036
3049	0.0035
3048	0.0033
3047	0.0032
3046	0.0031
3045	0.003
3044	0.0029
3043	0.0027
3042	0.0025
3041	0.0023
3040	0.0022
3039	0.0023
3038	0.0023
3037	0.0024
3036	0.0024
3035	0.0023
3034	0.0022
3033	0.0021
3032	0.0021
3031	0.002
3030	0.002
3029	0.0019
3028	0.0018
3027	0.0017
3026	0.0017
3025	0.0017
3024	0.0016
3023	0.0016
3022	0.0016
3021	0.0015
3020	0.0015
3019	0.0014
3018	0.0013
3017	0.0013
3016	0.0013
3015	0.0014
3014	0.0015
3013	0.0017
3012	0.0019
3011	0.002
3010	0.002
3009	0.002
3008	0.002
3007	0.0021
3006	0.0022
3005	0.0022
3004	0.0023
3003	0.0024
3002	0.0025
3001	0.0027
3000	0.003
2999	0.0031
2998	0.0033
2997	0.0034
2996	0.0035
2995	0.0037
2994	0.0038
2993	0.0039
2992	0.004
2991	0.004
2990	0.004
2989	0.004
2988	0.0041
2987	0.0043
2986	0.0045
2985	0.0049
2984	0.0055
2983	0.0062
2982	0.0067
2981	0.0069
2980	0.0068
2979	0.0065
2978	0.0062
2977	0.006
2976	0.0058
2975	0.0058
2974	0.0059
2973	0.0061
2972	0.0064
2971	0.0064
2970	0.0063
2969	0.006
2968	0.0057
2967	0.0056
2966	0.0055
2965	0.0055
2964	0.0056
2963	0.0057
2962	0.0057
2961	0.0057
2960	0.0056
2959	0.0056
2958	0.0056
2957	0.0056
2956	0.0056
2955	0.0057
2954	0.0058
2953	0.0058
2952	0.0059
2951	0.006
2950	0.0061
2949	0.0061
2948	0.0062
2947	0.0063
2946	0.0064
2945	0.0064
2944	0.0063
2943	0.0063
2942	0.0064
2941	0.0065
2940	0.0066
2939	0.0068
2938	0.0069
2937	0.0071
2936	0.0072
2935	0.0073
2934	0.0075
2933	0.0076
2932	0.0076
2931	0.0077
2930	0.0077
2929	0.0078
2928	0.0078
2927	0.0078
2926	0.0077
2925	0.0077
2924	0.0078
2923	0.0078
2922	0.0078
2921	0.0077
2920	0.0076
2919	0.0075
2918	0.0075
2917	0.0075
2916	0.0076
2915	0.0076
2914	0.0076
2913	0.0076
2912	0.0075
2911	0.0074
2910	0.0072
2909	0.0071
2908	0.007
2907	0.007
2906	0.0069
2905	0.0068
2904	0.0068
2903	0.0068
2902	0.0068
2901	0.0067
2900	0.0067
2899	0.0067
2898	0.0068
2897	0.0069
2896	0.0069
2895	0.007
2894	0.007
2893	0.007
2892	0.007
2891	0.007
2890	0.007
2889	0.007
2888	0.0071
2887	0.0071
2886	0.0072
2885	0.0072
2884	0.007
2883	0.0068
2882	0.0066
2881	0.0064
2880	0.0063
2879	0.0063
2878	0.0062
2877	0.006
2876	0.0058
2875	0.0057
2874	0.0056
2873	0.0056
2872	0.0055
2871	0.0054
2870	0.0054
2869	0.0053
2868	0.0052
2867	0.0051
2866	0.0049
2865	0.0047
2864	0.0045
2863	0.0043
2862	0.0042
2861	0.0042
2860	0.0041
2859	0.004
2858	0.0039
2857	0.0038
2856	0.0037
2855	0.0036
2854	0.0036
2853	0.0035
2852	0.0034
2851	0.0034
2850	0.0035
2849	0.0034
2848	0.0033
2847	0.0031
2846	0.0028
2845	0.0025
2844	0.0023
2843	0.0021
2842	0.002
2841	0.0019
2840	0.002
2839	0.002
2838	0.002
2837	0.0018
2836	0.0017
2835	0.0018
2834	0.0019
2833	0.002
2832	0.002
2831	0.0018
2830	0.0016
2829	0.0015
2828	0.0014
2827	0.0013
2826	0.0012
2825	0.0011
2824	0.001
2823	0.001
2822	0.001
2821	0.001
2820	0.001
2819	0.0009
2818	0.0008
2817	0.0007
2816	0.0006
2815	0.0007
2814	0.0007
2813	0.0006
2812	0.0005
2811	0.0005
2810	0.0003
2809	0.0002
2808	0.0001
2807	0
2806	0
2805	0
2804	0.0001
2803	0
2802	0
2801	-0.0001
2800	-0.0001
2799	-0.0001
2798	-0.0001
2797	-0.0002
2796	-0.0002
2795	-0.0002
2794	-0.0004
2793	-0.0007
2792	-0.0009
2791	-0.0009
2790	-0.0007
2789	-0.0005
2788	-0.0004
2787	-0.0004
2786	-0.0005
2785	-0.0005
2784	-0.0006
2783	-0.0007
2782	-0.0008
2781	-0.0009
2780	-0.0009
2779	-0.0009
2778	-0.0009
2777	-0.001
2776	-0.001
2775	-0.001
2774	-0.0011
2773	-0.0011
2772	-0.001
2771	-0.001
2770	-0.001
2769	-0.001
2768	-0.0011
2767	-0.0012
2766	-0.0013
2765	-0.0014
2764	-0.0014
2763	-0.0014
2762	-0.0014
2761	-0.0015
2760	-0.0016
2759	-0.0017
2758	-0.0018
2757	-0.0018
2756	-0.0018
2755	-0.0016
2754	-0.0015
2753	-0.0015
2752	-0.0015
2751	-0.0012
2750	-0.0008
2749	-0.0006
2748	-0.0007
2747	-0.0009
2746	-0.0012
2745	-0.0013
2744	-0.0015
2743	-0.0016
2742	-0.0016
2741	-0.0016
2740	-0.0016
2739	-0.0017
2738	-0.0018
2737	-0.0019
2736	-0.0019
2735	-0.002
2734	-0.0019
2733	-0.0018
2732	-0.0017
2731	-0.0016
2730	-0.0017
2729	-0.0018
2728	-0.002
2727	-0.0021
2726	-0.0022
2725	-0.0022
2724	-0.0021
2723	-0.0021
2722	-0.002
2721	-0.002
2720	-0.002
2719	-0.0021
2718	-0.0021
2717	-0.0021
2716	-0.0022
2715	-0.0022
2714	-0.0023
2713	-0.0023
2712	-0.0024
2711	-0.0024
2710	-0.0024
2709	-0.0023
2708	-0.0023
2707	-0.0023
2706	-0.0024
2705	-0.0024
2704	-0.0024
2703	-0.0025
2702	-0.0026
2701	-0.0027
2700	-0.0028
2699	-0.0029
2698	-0.003
2697	-0.003
2696	-0.0031
2695	-0.003
2694	-0.003
2693	-0.003
2692	-0.0029
2691	-0.0029
2690	-0.0029
2689	-0.0029
2688	-0.003
2687	-0.003
2686	-0.0031
2685	-0.0031
2684	-0.0031
2683	-0.0032
2682	-0.0032
2681	-0.0032
2680	-0.0032
2679	-0.0032
2678	-0.0031
2677	-0.0031
2676	-0.0031
2675	-0.0031
2674	-0.0031
2673	-0.0032
2672	-0.0034
2671	-0.0037
2670	-0.0038
2669	-0.0038
2668	-0.004
2667	-0.0042
2666	-0.0044
2665	-0.0043
2664	-0.004
2663	-0.0037
2662	-0.0036
2661	-0.0035
2660	-0.0035
2659	-0.0035
2658	-0.0035
2657	-0.0036
2656	-0.0036
2655	-0.0035
2654	-0.0034
2653	-0.0034
2652	-0.0033
2651	-0.0033
2650	-0.0033
2649	-0.0033
2648	-0.0032
2647	-0.0033
2646	-0.0034
2645	-0.0035
2644	-0.0036
2643	-0.0037
2642	-0.0038
2641	-0.0038
2640	-0.0038
2639	-0.0037
2638	-0.0036
2637	-0.0036
2636	-0.0037
2635	-0.0037
2634	-0.0037
2633	-0.0037
2632	-0.0036
2631	-0.0036
2630	-0.0035
2629	-0.0035
2628	-0.0035
2627	-0.0035
2626	-0.0035
2625	-0.0036
2624	-0.0037
2623	-0.0038
2622	-0.0039
2621	-0.004
2620	-0.0041
2619	-0.0042
2618	-0.0042
2617	-0.0042
2616	-0.0041
2615	-0.0041
2614	-0.0041
2613	-0.0041
2612	-0.0042
2611	-0.0042
2610	-0.0042
2609	-0.0042
2608	-0.0042
2607	-0.0041
2606	-0.0041
2605	-0.0041
2604	-0.0041
2603	-0.0042
2602	-0.0042
2601	-0.0043
2600	-0.0044
2599	-0.0046
2598	-0.0046
2597	-0.0047
2596	-0.0047
2595	-0.0047
2594	-0.0046
2593	-0.0045
2592	-0.0045
2591	-0.0044
2590	-0.0045
2589	-0.0047
2588	-0.0048
2587	-0.0049
2586	-0.0049
2585	-0.005
2584	-0.0051
2583	-0.0052
2582	-0.0052
2581	-0.0052
2580	-0.0051
2579	-0.0051
2578	-0.005
2577	-0.005
2576	-0.005
2575	-0.005
2574	-0.0051
2573	-0.0051
2572	-0.005
2571	-0.0049
2570	-0.0049
2569	-0.0049
2568	-0.0051
2567	-0.0052
2566	-0.0052
2565	-0.0052
2564	-0.0052
2563	-0.0052
2562	-0.0052
2561	-0.0052
2560	-0.005
2559	-0.0049
2558	-0.0047
2557	-0.0047
2556	-0.0047
2555	-0.0049
2554	-0.005
2553	-0.005
2552	-0.0049
2551	-0.0048
2550	-0.0047
2549	-0.0048
2548	-0.0049
2547	-0.0051
2546	-0.0052
2545	-0.0052
2544	-0.0051
2543	-0.005
2542	-0.0049
2541	-0.0049
2540	-0.0048
2539	-0.0048
2538	-0.0048
2537	-0.0049
2536	-0.0049
2535	-0.0049
2534	-0.005
2533	-0.0051
2532	-0.0052
2531	-0.0052
2530	-0.0053
2529	-0.0053
2528	-0.0054
2527	-0.0055
2526	-0.0055
2525	-0.0054
2524	-0.0054
2523	-0.0052
2522	-0.0051
2521	-0.005
2520	-0.005
2519	-0.0051
2518	-0.0052
2517	-0.0053
2516	-0.0053
2515	-0.0053
2514	-0.0053
2513	-0.0053
2512	-0.0055
2511	-0.0056
2510	-0.0057
2509	-0.0057
2508	-0.0056
2507	-0.0055
2506	-0.0055
2505	-0.0056
2504	-0.0055
2503	-0.0054
2502	-0.0053
2501	-0.0053
2500	-0.0054
2499	-0.0055
2498	-0.0055
2497	-0.0054
2496	-0.0053
2495	-0.0053
2494	-0.0054
2493	-0.0054
2492	-0.0056
2491	-0.0057
2490	-0.0057
2489	-0.0057
2488	-0.0056
2487	-0.0056
2486	-0.0056
2485	-0.0057
2484	-0.0057
2483	-0.0056
2482	-0.0055
2481	-0.0054
2480	-0.0054
2479	-0.0054
2478	-0.0055
2477	-0.0056
2476	-0.0057
2475	-0.0058
2474	-0.0057
2473	-0.0056
2472	-0.0055
2471	-0.0055
2470	-0.0055
2469	-0.0056
2468	-0.0056
2467	-0.0057
2466	-0.0057
2465	-0.0058
2464	-0.0058
2463	-0.0058
2462	-0.0058
2461	-0.0058
2460	-0.0057
2459	-0.0056
2458	-0.0056
2457	-0.0055
2456	-0.0056
2455	-0.0058
2454	-0.0059
2453	-0.0061
2452	-0.0061
2451	-0.0061
2450	-0.0061
2449	-0.0059
2448	-0.0058
2447	-0.0058
2446	-0.0059
2445	-0.0061
2444	-0.0062
2443	-0.0062
2442	-0.0062
2441	-0.0061
2440	-0.0061
2439	-0.0062
2438	-0.0063
2437	-0.0063
2436	-0.0063
2435	-0.0063
2434	-0.0063
2433	-0.0063
2432	-0.0063
2431	-0.0062
2430	-0.0062
2429	-0.0062
2428	-0.0062
2427	-0.0062
2426	-0.0062
2425	-0.0062
2424	-0.0061
2423	-0.0062
2422	-0.0063
2421	-0.0065
2420	-0.0065
2419	-0.0065
2418	-0.0066
2417	-0.0068
2416	-0.0069
2415	-0.0069
2414	-0.0068
2413	-0.0066
2412	-0.0065
2411	-0.0065
2410	-0.0064
2409	-0.0064
2408	-0.0065
2407	-0.0066
2406	-0.0067
2405	-0.0068
2404	-0.0067
2403	-0.0066
2402	-0.0064
2401	-0.0063
2400	-0.0063
2399	-0.0063
2398	-0.0065
2397	-0.0066
2396	-0.0068
2395	-0.0069
2394	-0.007
2393	-0.0069
2392	-0.0068
2391	-0.0067
2390	-0.0067
2389	-0.0068
2388	-0.0069
2387	-0.007
2386	-0.007
2385	-0.007
2384	-0.0069
2383	-0.0068
2382	-0.0067
2381	-0.0067
2380	-0.0067
2379	-0.0068
2378	-0.0069
2377	-0.0069
2376	-0.0068
2375	-0.0067
2374	-0.0067
2373	-0.0068
2372	-0.0068
2371	-0.0067
2370	-0.0065
2369	-0.0061
2368	-0.0056
2367	-0.0053
2366	-0.0053
2365	-0.0057
2364	-0.0061
2363	-0.0063
2362	-0.0065
2361	-0.0069
2360	-0.0072
2359	-0.0072
2358	-0.0067
2357	-0.0062
2356	-0.006
2355	-0.0061
2354	-0.0063
2353	-0.0063
2352	-0.0063
2351	-0.0062
2350	-0.0062
2349	-0.0062
2348	-0.0061
2347	-0.0059
2346	-0.0055
2345	-0.005
2344	-0.0048
2343	-0.0049
2342	-0.0054
2341	-0.0059
2340	-0.0062
2339	-0.0062
2338	-0.0061
2337	-0.006
2336	-0.006
2335	-0.006
2334	-0.0061
2333	-0.0061
2332	-0.0061
2331	-0.006
2330	-0.0059
2329	-0.0057
2328	-0.0055
2327	-0.0053
2326	-0.0053
2325	-0.0055
2324	-0.0058
2323	-0.0061
2322	-0.0062
2321	-0.0061
2320	-0.0057
2319	-0.0054
2318	-0.0053
2317	-0.0054
2316	-0.0057
2315	-0.006
2314	-0.0061
2313	-0.0061
2312	-0.0059
2311	-0.0059
2310	-0.0059
2309	-0.006
2308	-0.006
2307	-0.006
2306	-0.0059
2305	-0.006
2304	-0.006
2303	-0.0061
2302	-0.0061
2301	-0.0061
2300	-0.0061
2299	-0.0062
2298	-0.0063
2297	-0.0065
2296	-0.0066
2295	-0.0064
2294	-0.006
2293	-0.0055
2292	-0.0053
2291	-0.0054
2290	-0.0054
2289	-0.0054
2288	-0.0054
2287	-0.0053
2286	-0.0054
2285	-0.0055
2284	-0.0056
2283	-0.0057
2282	-0.0058
2281	-0.0059
2280	-0.006
2279	-0.0062
2278	-0.0065
2277	-0.0066
2276	-0.0065
2275	-0.0064
2274	-0.0062
2273	-0.006
2272	-0.0057
2271	-0.0056
2270	-0.0057
2269	-0.006
2268	-0.0062
2267	-0.0061
2266	-0.0057
2265	-0.0053
2264	-0.0051
2263	-0.0051
2262	-0.0052
2261	-0.0054
2260	-0.0056
2259	-0.0057
2258	-0.0057
2257	-0.0055
2256	-0.0053
2255	-0.0053
2254	-0.0057
2253	-0.0062
2252	-0.0066
2251	-0.0065
2250	-0.006
2249	-0.0055
2248	-0.0052
2247	-0.0051
2246	-0.0051
2245	-0.0051
2244	-0.0051
2243	-0.0051
2242	-0.0053
2241	-0.0055
2240	-0.0057
2239	-0.0058
2238	-0.0057
2237	-0.0056
2236	-0.0056
2235	-0.0061
2234	-0.0069
2233	-0.0077
2232	-0.008
2231	-0.0075
2230	-0.0067
2229	-0.006
2228	-0.0056
2227	-0.0055
2226	-0.0057
2225	-0.0057
2224	-0.0055
2223	-0.0054
2222	-0.0054
2221	-0.0057
2220	-0.0059
2219	-0.006
2218	-0.006
2217	-0.006
2216	-0.0059
2215	-0.0059
2214	-0.006
2213	-0.0062
2212	-0.0062
2211	-0.0058
2210	-0.0051
2209	-0.0045
2208	-0.0044
2207	-0.0045
2206	-0.0047
2205	-0.005
2204	-0.0051
2203	-0.0051
2202	-0.0047
2201	-0.0043
2200	-0.0041
2199	-0.0041
2198	-0.0044
2197	-0.0047
2196	-0.005
2195	-0.005
2194	-0.0048
2193	-0.0043
2192	-0.0036
2191	-0.0033
2190	-0.0036
2189	-0.0044
2188	-0.0054
2187	-0.0059
2186	-0.0057
2185	-0.005
2184	-0.0043
2183	-0.004
2182	-0.004
2181	-0.0041
2180	-0.0039
2179	-0.0037
2178	-0.0038
2177	-0.0045
2176	-0.0057
2175	-0.007
2174	-0.008
2173	-0.0082
2172	-0.007
2171	-0.0045
2170	-0.001
2169	0.0025
2168	0.005
2167	0.0057
2166	0.0044
2165	0.0015
2164	-0.0017
2163	-0.004
2162	-0.0047
2161	-0.0044
2160	-0.0039
2159	-0.0041
2158	-0.0047
2157	-0.0055
2156	-0.0065
2155	-0.0071
2154	-0.007
2153	-0.0064
2152	-0.006
2151	-0.0061
2150	-0.0065
2149	-0.0069
2148	-0.0069
2147	-0.0068
2146	-0.0064
2145	-0.006
2144	-0.0057
2143	-0.0058
2142	-0.0061
2141	-0.0062
2140	-0.0061
2139	-0.0059
2138	-0.0056
2137	-0.0053
2136	-0.005
2135	-0.005
2134	-0.0054
2133	-0.006
2132	-0.0066
2131	-0.0068
2130	-0.0066
2129	-0.006
2128	-0.0052
2127	-0.0047
2126	-0.0047
2125	-0.0051
2124	-0.0055
2123	-0.0056
2122	-0.0056
2121	-0.0057
2120	-0.0059
2119	-0.0058
2118	-0.0055
2117	-0.0049
2116	-0.0045
2115	-0.0045
2114	-0.0048
2113	-0.0053
2112	-0.0056
2111	-0.0057
2110	-0.0056
2109	-0.0055
2108	-0.0055
2107	-0.0058
2106	-0.0065
2105	-0.0071
2104	-0.0073
2103	-0.007
2102	-0.0064
2101	-0.0061
2100	-0.0061
2099	-0.0061
2098	-0.0061
2097	-0.0058
2096	-0.0055
2095	-0.0051
2094	-0.0049
2093	-0.0049
2092	-0.0052
2091	-0.0056
2090	-0.006
2089	-0.0063
2088	-0.0064
2087	-0.0065
2086	-0.0066
2085	-0.0067
2084	-0.0065
2083	-0.0061
2082	-0.0059
2081	-0.006
2080	-0.0062
2079	-0.0064
2078	-0.0063
2077	-0.006
2076	-0.0055
2075	-0.0052
2074	-0.005
2073	-0.0051
2072	-0.0052
2071	-0.0054
2070	-0.0055
2069	-0.0058
2068	-0.0061
2067	-0.0063
2066	-0.0064
2065	-0.0062
2064	-0.0058
2063	-0.0054
2062	-0.0052
2061	-0.0053
2060	-0.0056
2059	-0.0057
2058	-0.0057
2057	-0.0056
2056	-0.0056
2055	-0.0055
2054	-0.0053
2053	-0.0049
2052	-0.0044
2051	-0.0042
2050	-0.0042
2049	-0.0045
2048	-0.005
2047	-0.0055
2046	-0.0059
2045	-0.0062
2044	-0.0065
2043	-0.0071
2042	-0.0079
2041	-0.0085
2040	-0.0084
2039	-0.0075
2038	-0.0063
2037	-0.0055
2036	-0.0054
2035	-0.0057
2034	-0.006
2033	-0.006
2032	-0.0058
2031	-0.0056
2030	-0.0055
2029	-0.0054
2028	-0.0056
2027	-0.006
2026	-0.0065
2025	-0.007
2024	-0.0073
2023	-0.0076
2022	-0.0079
2021	-0.0081
2020	-0.0081
2019	-0.0076
2018	-0.0071
2017	-0.0069
2016	-0.007
2015	-0.0069
2014	-0.0063
2013	-0.0054
2012	-0.0046
2011	-0.0043
2010	-0.0043
2009	-0.0044
2008	-0.0046
2007	-0.005
2006	-0.0052
2005	-0.0054
2004	-0.0055
2003	-0.0059
[truncated: 1,488 more rows]

## Sheet: Results
Najma PGB 01
Sample Name	Description	Saved or unsaved State	Spectrum quality check summary
Najma PGB 01	Sample 010 By Administrator Date Monday, January 21 2019	Saved	The Quality Checks give rise to multiple warnings for the sample.

## Sheet: Najma PGB 02
Najma PGB 02
cm-1	A
4000	-0.0041
3999	-0.0042
3998	-0.0043
3997	-0.0044
3996	-0.0045
3995	-0.0045
3994	-0.0046
3993	-0.0047
3992	-0.0047
3991	-0.0048
3990	-0.0048
3989	-0.0047
3988	-0.0047
3987	-0.0046
3986	-0.0046
3985	-0.0046
3984	-0.0046
3983	-0.0046
3982	-0.0047
3981	-0.0047
3980	-0.0047
3979	-0.0047
3978	-0.0047
3977	-0.0046
3976	-0.0047
3975	-0.0047
3974	-0.0047
3973	-0.0047
3972	-0.0048
3971	-0.005
3970	-0.005
3969	-0.005
3968	-0.0049
3967	-0.0049
3966	-0.0049
3965	-0.005
3964	-0.0051
3963	-0.0053
3962	-0.0053
3961	-0.0052
3960	-0.005
3959	-0.005
3958	-0.005
3957	-0.0051
3956	-0.0051
3955	-0.0052
3954	-0.0051
3953	-0.0051
3952	-0.0051
3951	-0.0051
3950	-0.0051
3949	-0.0051
3948	-0.0049
3947	-0.0048
3946	-0.0047
3945	-0.0048
3944	-0.0048
3943	-0.0048
3942	-0.0047
3941	-0.0047
3940	-0.0046
3939	-0.0045
3938	-0.0045
3937	-0.0044
3936	-0.0044
3935	-0.0045
3934	-0.0046
3933	-0.0046
3932	-0.0047
3931	-0.0047
3930	-0.0049
3929	-0.0049
3928	-0.0049
3927	-0.0049
3926	-0.0049
3925	-0.0048
3924	-0.0047
3923	-0.0046
3922	-0.0046
3921	-0.0045
3920	-0.0042
3919	-0.004
3918	-0.004
3917	-0.0041
3916	-0.0042
3915	-0.0044
3914	-0.0046
3913	-0.0048
3912	-0.0049
3911	-0.005
3910	-0.005
3909	-0.005
3908	-0.005
3907	-0.0048
3906	-0.0046
3905	-0.0043
3904	-0.004
3903	-0.0038
3902	-0.0037
3901	-0.0038
3900	-0.0041
3899	-0.0045
3898	-0.0048
3897	-0.005
3896	-0.005
3895	-0.005
3894	-0.005
3893	-0.005
3892	-0.0051
3891	-0.0051
3890	-0.0051
3889	-0.005
3888	-0.005
3887	-0.0051
3886	-0.0052
3885	-0.0052
3884	-0.0051
3883	-0.0051
3882	-0.0051
3881	-0.0052
3880	-0.0052
3879	-0.0052
3878	-0.0052
3877	-0.0053
3876	-0.0053
3875	-0.0054
3874	-0.0054
3873	-0.0053
3872	-0.0053
3871	-0.0052
3870	-0.005
3869	-0.0049
3868	-0.0047
3867	-0.0048
3866	-0.0049
3865	-0.005
3864	-0.005
3863	-0.0049
3862	-0.0048
3861	-0.0047
3860	-0.0048
3859	-0.0049
3858	-0.0049
3857	-0.0048
3856	-0.0048
3855	-0.0047
3854	-0.0047
3853	-0.0048
3852	-0.005
3851	-0.005
3850	-0.0049
3849	-0.0048
3848	-0.0048
3847	-0.0048
3846	-0.0048
3845	-0.0049
3844	-0.0048
3843	-0.0046
3842	-0.0043
3841	-0.0042
3840	-0.0042
3839	-0.0041
3838	-0.0037
3837	-0.0031
3836	-0.0028
3835	-0.003
3834	-0.0037
3833	-0.0044
3832	-0.0048
3831	-0.005
3830	-0.0052
3829	-0.0052
3828	-0.0053
3827	-0.0053
3826	-0.0052
3825	-0.005
3824	-0.0047
3823	-0.0045
3822	-0.0044
3821	-0.0045
3820	-0.0045
3819	-0.0045
3818	-0.0045
3817	-0.0046
3816	-0.0048
3815	-0.005
3814	-0.0051
3813	-0.0051
3812	-0.0051
3811	-0.005
3810	-0.005
3809	-0.0051
3808	-0.0051
3807	-0.0051
3806	-0.0051
3805	-0.005
3804	-0.0048
3803	-0.0048
3802	-0.005
3801	-0.0051
3800	-0.0051
3799	-0.0049
3798	-0.0048
3797	-0.0048
3796	-0.005
3795	-0.0052
3794	-0.0054
3793	-0.0054
3792	-0.0054
3791	-0.0055
3790	-0.0056
3789	-0.0058
3788	-0.0058
3787	-0.0058
3786	-0.0056
3785	-0.0054
3784	-0.0052
3783	-0.0052
3782	-0.0054
3781	-0.0056
3780	-0.0056
3779	-0.0056
3778	-0.0056
3777	-0.0057
3776	-0.0057
3775	-0.0057
3774	-0.0056
3773	-0.0055
3772	-0.0053
3771	-0.0052
3770	-0.0052
3769	-0.0053
3768	-0.0054
3767	-0.0054
3766	-0.0054
3765	-0.0054
3764	-0.0053
3763	-0.0051
3762	-0.005
3761	-0.005
3760	-0.0051
3759	-0.0053
3758	-0.0054
3757	-0.0053
3756	-0.0051
3755	-0.0051
3754	-0.0055
3753	-0.0062
3752	-0.0064
3751	-0.0058
3750	-0.0046
3749	-0.0038
3748	-0.0034
3747	-0.0033
3746	-0.0033
3745	-0.0036
3744	-0.0041
3743	-0.0043
3742	-0.0044
3741	-0.0045
3740	-0.0047
3739	-0.0048
3738	-0.0047
3737	-0.0046
3736	-0.0045
3735	-0.0044
3734	-0.0044
3733	-0.0044
3732	-0.0045
3731	-0.0047
3730	-0.0048
3729	-0.0048
3728	-0.0049
3727	-0.005
3726	-0.005
3725	-0.0049
3724	-0.0049
3723	-0.0049
3722	-0.0049
3721	-0.0049
3720	-0.0049
3719	-0.005
3718	-0.0051
3717	-0.0052
3716	-0.0052
3715	-0.0051
3714	-0.0049
3713	-0.0047
3712	-0.0046
3711	-0.0045
3710	-0.0044
3709	-0.0044
3708	-0.0046
3707	-0.0047
3706	-0.0049
3705	-0.005
3704	-0.0052
3703	-0.0053
3702	-0.0054
3701	-0.0054
3700	-0.0054
3699	-0.0052
3698	-0.0051
3697	-0.005
3696	-0.005
3695	-0.005
3694	-0.005
3693	-0.0049
3692	-0.0048
3691	-0.0047
3690	-0.0047
3689	-0.0048
3688	-0.005
3687	-0.0053
3686	-0.0053
3685	-0.0052
3684	-0.0051
3683	-0.005
3682	-0.0049
3681	-0.0048
3680	-0.0046
3679	-0.0043
3678	-0.0039
3677	-0.0037
3676	-0.0038
3675	-0.0041
3674	-0.0043
3673	-0.0042
3672	-0.0039
3671	-0.0037
3670	-0.0037
3669	-0.0037
3668	-0.0038
3667	-0.0037
3666	-0.0036
3665	-0.0034
3664	-0.0034
3663	-0.0034
3662	-0.0035
3661	-0.0034
3660	-0.0032
3659	-0.0031
3658	-0.0029
3657	-0.0028
3656	-0.0027
3655	-0.0026
3654	-0.0026
3653	-0.0025
3652	-0.0024
3651	-0.0022
3650	-0.0019
3649	-0.0016
3648	-0.0013
3647	-0.0012
3646	-0.0014
3645	-0.0016
3644	-0.0017
3643	-0.0018
3642	-0.0019
3641	-0.0018
3640	-0.0017
3639	-0.0016
3638	-0.0014
3637	-0.0011
3636	-0.0008
3635	-0.0006
3634	-0.0004
3633	-0.0003
3632	-0.0001
3631	0.0002
3630	0.0005
3629	0.0007
3628	0.0007
3627	0.0007
3626	0.0008
3625	0.0008
3624	0.0008
3623	0.0007
3622	0.0006
3621	0.0005
3620	0.0006
3619	0.0008
3618	0.0012
3617	0.0016
3616	0.0019
3615	0.0021
3614	0.0024
3613	0.0026
3612	0.0028
3611	0.0029
3610	0.0031
3609	0.0032
3608	0.0034
3607	0.0034
3606	0.0035
3605	0.0035
3604	0.0036
3603	0.0038
3602	0.0039
3601	0.004
3600	0.0041
3599	0.0043
3598	0.0045
3597	0.0049
3596	0.0052
3595	0.0056
3594	0.0059
3593	0.0061
3592	0.0064
3591	0.0066
3590	0.0068
3589	0.0069
3588	0.0071
3587	0.0074
3586	0.0077
3585	0.008
3584	0.0083
3583	0.0086
3582	0.0088
3581	0.0089
3580	0.0091
3579	0.0094
3578	0.0097
3577	0.0101
3576	0.0105
3575	0.0107
3574	0.0109
3573	0.0112
3572	0.0114
3571	0.0118
3570	0.0121
3569	0.0125
3568	0.0129
3567	0.0132
3566	0.0135
3565	0.0137
3564	0.0138
3563	0.014
3562	0.0142
3561	0.0145
3560	0.0148
3559	0.0151
3558	0.0154
3557	0.0157
3556	0.016
3555	0.0164
3554	0.0167
3553	0.017
3552	0.0173
3551	0.0175
3550	0.0178
3549	0.0181
3548	0.0185
3547	0.0189
3546	0.0193
3545	0.0197
3544	0.02
3543	0.0203
3542	0.0206
3541	0.0208
3540	0.0211
3539	0.0214
3538	0.0217
3537	0.0219
3536	0.0222
3535	0.0225
3534	0.0229
3533	0.0233
3532	0.0235
3531	0.0237
3530	0.0239
3529	0.0242
3528	0.0246
3527	0.025
3526	0.0254
3525	0.0258
3524	0.0262
3523	0.0265
3522	0.0269
3521	0.0273
3520	0.0276
3519	0.028
3518	0.0282
3517	0.0284
3516	0.0287
3515	0.029
3514	0.0294
3513	0.0299
3512	0.0304
3511	0.0308
3510	0.0311
3509	0.0313
3508	0.0316
3507	0.0319
3506	0.0323
3505	0.0327
3504	0.0332
3503	0.0336
3502	0.0339
3501	0.0341
3500	0.0345
3499	0.0348
3498	0.0352
3497	0.0354
3496	0.0357
3495	0.0361
3494	0.0365
3493	0.037
3492	0.0374
3491	0.0377
3490	0.0379
3489	0.0382
3488	0.0385
3487	0.0388
3486	0.0391
3485	0.0395
3484	0.04
3483	0.0405
3482	0.041
3481	0.0414
3480	0.0418
3479	0.0422
3478	0.0426
3477	0.0429
3476	0.0432
3475	0.0435
3474	0.0439
3473	0.0442
3472	0.0446
3471	0.0449
3470	0.0453
3469	0.0457
3468	0.0461
3467	0.0464
3466	0.0468
3465	0.0472
3464	0.0475
3463	0.0478
3462	0.048
3461	0.0483
3460	0.0487
3459	0.0491
3458	0.0495
3457	0.0498
3456	0.0501
3455	0.0505
3454	0.0509
3453	0.0513
3452	0.0517
3451	0.0521
3450	0.0526
3449	0.053
3448	0.0532
3447	0.0533
3446	0.0535
3445	0.0537
3444	0.054
3443	0.0545
3442	0.0549
3441	0.0554
3440	0.0558
3439	0.0561
3438	0.0564
3437	0.0567
3436	0.057
3435	0.0573
3434	0.0575
3433	0.0579
3432	0.0582
3431	0.0587
3430	0.0591
3429	0.0595
3428	0.0598
3427	0.06
3426	0.0602
3425	0.0604
3424	0.0607
3423	0.061
3422	0.0613
3421	0.0616
3420	0.0621
3419	0.0626
3418	0.0631
3417	0.0634
3416	0.0636
3415	0.0637
3414	0.0639
3413	0.0642
3412	0.0646
3411	0.065
3410	0.0654
3409	0.0657
3408	0.0659
3407	0.0661
3406	0.0664
3405	0.0667
3404	0.0671
3403	0.0673
3402	0.0675
3401	0.0677
3400	0.0679
3399	0.0681
3398	0.0684
3397	0.0688
3396	0.0692
3395	0.0696
3394	0.0699
3393	0.0702
3392	0.0705
3391	0.0708
3390	0.071
3389	0.0714
3388	0.0717
3387	0.0719
3386	0.0722
3385	0.0725
3384	0.0729
3383	0.0732
3382	0.0735
3381	0.0737
3380	0.0739
3379	0.0741
3378	0.0743
3377	0.0746
3376	0.0749
3375	0.075
3374	0.0751
3373	0.0753
3372	0.0755
3371	0.0757
3370	0.0759
3369	0.0761
3368	0.0763
3367	0.0767
3366	0.077
3365	0.0773
3364	0.0775
3363	0.0775
3362	0.0776
3361	0.0777
3360	0.0779
3359	0.0782
3358	0.0784
3357	0.0784
3356	0.0786
3355	0.0787
3354	0.079
3353	0.0793
3352	0.0795
3351	0.0796
3350	0.0797
3349	0.0799
3348	0.0802
3347	0.0804
3346	0.0805
3345	0.0806
3344	0.0808
3343	0.0809
3342	0.081
3341	0.0812
3340	0.0813
3339	0.0814
3338	0.0815
3337	0.0815
3336	0.0816
3335	0.0817
3334	0.0818
3333	0.0819
3332	0.0821
3331	0.0824
3330	0.0826
3329	0.0827
3328	0.0828
3327	0.0829
3326	0.0829
3325	0.0829
3324	0.0829
3323	0.083
3322	0.0831
3321	0.0832
3320	0.0832
3319	0.0833
3318	0.0834
3317	0.0834
3316	0.0835
3315	0.0835
3314	0.0836
3313	0.0836
3312	0.0838
3311	0.084
3310	0.0843
3309	0.0845
3308	0.0846
3307	0.0846
3306	0.0848
3305	0.0849
3304	0.0851
3303	0.0851
3302	0.0851
3301	0.085
3300	0.085
3299	0.0851
3298	0.0853
3297	0.0855
3296	0.0856
3295	0.0855
3294	0.0856
3293	0.0856
3292	0.0857
3291	0.0858
3290	0.0858
3289	0.0859
3288	0.0861
3287	0.0862
3286	0.0864
3285	0.0865
3284	0.0866
3283	0.0868
3282	0.0869
3281	0.0869
3280	0.0869
3279	0.0869
3278	0.0869
3277	0.0869
3276	0.0868
3275	0.0868
3274	0.0867
3273	0.0867
3272	0.0867
3271	0.0867
3270	0.0866
3269	0.0865
3268	0.0864
3267	0.0864
3266	0.0865
3265	0.0867
3264	0.087
3263	0.087
3262	0.087
3261	0.0869
3260	0.0868
3259	0.0868
3258	0.0866
3257	0.0861
3256	0.0856
3255	0.0854
3254	0.0858
3253	0.0868
3252	0.0876
3251	0.0878
3250	0.0874
3249	0.0871
3248	0.0871
3247	0.087
3246	0.0866
3245	0.0862
3244	0.0858
3243	0.0857
3242	0.0856
3241	0.0854
3240	0.0852
3239	0.0849
3238	0.0846
3237	0.0843
3236	0.0842
3235	0.0841
3234	0.0841
3233	0.0841
3232	0.0841
3231	0.084
3230	0.0838
3229	0.0837
3228	0.0836
3227	0.0837
3226	0.0837
3225	0.0835
3224	0.0833
3223	0.0831
3222	0.0829
3221	0.0828
3220	0.0826
3219	0.0824
3218	0.0822
3217	0.0821
3216	0.082
3215	0.0819
3214	0.0819
3213	0.0818
3212	0.0816
3211	0.0814
3210	0.081
3209	0.0808
3208	0.0807
3207	0.0806
3206	0.0805
3205	0.0804
3204	0.0803
3203	0.0803
3202	0.0802
3201	0.0801
3200	0.0799
3199	0.0797
3198	0.0794
3197	0.0792
3196	0.079
3195	0.0788
3194	0.0785
3193	0.0782
3192	0.0778
3191	0.0776
3190	0.0774
3189	0.0773
3188	0.0772
3187	0.077
3186	0.0768
3185	0.0766
3184	0.0763
3183	0.076
3182	0.0757
3181	0.0755
3180	0.0753
3179	0.075
3178	0.0747
3177	0.0745
3176	0.0742
3175	0.074
3174	0.0738
3173	0.0737
3172	0.0736
3171	0.0734
3170	0.0731
3169	0.0727
3168	0.0723
3167	0.072
3166	0.0716
3165	0.0713
3164	0.071
3163	0.0708
3162	0.0706
3161	0.0703
3160	0.0701
3159	0.0698
3158	0.0696
3157	0.0693
3156	0.0691
3155	0.0688
3154	0.0686
3153	0.0684
3152	0.0681
3151	0.0678
3150	0.0675
3149	0.0672
3148	0.0668
3147	0.0662
3146	0.0657
3145	0.0654
3144	0.0652
3143	0.065
3142	0.0648
3141	0.0644
3140	0.064
3139	0.0636
3138	0.0634
3137	0.0632
3136	0.0631
3135	0.0629
3134	0.0627
3133	0.0624
3132	0.0622
3131	0.0619
3130	0.0615
3129	0.061
3128	0.0606
3127	0.0602
3126	0.0601
3125	0.06
3124	0.0598
3123	0.0595
3122	0.0591
3121	0.0588
3120	0.0584
3119	0.0581
3118	0.0578
3117	0.0576
3116	0.0574
3115	0.0572
3114	0.057
3113	0.0568
3112	0.0566
3111	0.0563
3110	0.0559
3109	0.0555
3108	0.0552
3107	0.055
3106	0.0547
3105	0.0543
3104	0.0541
3103	0.0539
3102	0.0537
3101	0.0534
3100	0.053
3099	0.0525
3098	0.052
3097	0.0516
3096	0.0513
3095	0.0511
3094	0.0509
3093	0.0507
3092	0.0504
3091	0.0502
3090	0.05
3089	0.0497
3088	0.0494
3087	0.0491
3086	0.0488
3085	0.0486
3084	0.0483
3083	0.0481
3082	0.0478
3081	0.0475
3080	0.0472
3079	0.0468
3078	0.0465
3077	0.0462
3076	0.046
3075	0.0458
3074	0.0455
3073	0.0451
3072	0.0448
3071	0.0444
3070	0.0442
3069	0.044
3068	0.0438
3067	0.0435
3066	0.0431
3065	0.0429
3064	0.0426
3063	0.0424
3062	0.0421
3061	0.0417
3060	0.0414
3059	0.0411
3058	0.0408
3057	0.0407
3056	0.0406
3055	0.0405
3054	0.0402
3053	0.04
3052	0.0396
3051	0.0393
3050	0.0388
3049	0.0384
3048	0.0381
3047	0.0379
3046	0.0377
3045	0.0375
3044	0.0373
3043	0.037
3042	0.0367
3041	0.0364
3040	0.0362
3039	0.036
3038	0.0358
3037	0.0355
3036	0.0353
3035	0.0351
3034	0.0348
3033	0.0345
3032	0.0343
3031	0.0341
3030	0.0339
3029	0.0338
3028	0.0336
3027	0.0334
3026	0.0331
3025	0.0329
3024	0.0327
3023	0.0326
3022	0.0325
3021	0.0324
3020	0.0322
3019	0.0321
3018	0.0319
3017	0.0317
3016	0.0315
3015	0.0314
3014	0.0313
3013	0.0313
3012	0.0314
3011	0.0314
3010	0.0314
3009	0.0314
3008	0.0313
3007	0.0312
3006	0.0312
3005	0.0311
3004	0.031
3003	0.0309
3002	0.0308
3001	0.0309
3000	0.031
2999	0.0311
2998	0.0312
2997	0.0313
2996	0.0314
2995	0.0315
2994	0.0316
2993	0.0316
2992	0.0316
2991	0.0315
2990	0.0316
2989	0.0317
2988	0.0319
2987	0.0321
2986	0.0323
2985	0.0326
2984	0.0332
2983	0.0339
2982	0.0344
2981	0.0347
2980	0.0347
2979	0.0344
2978	0.0342
2977	0.0341
2976	0.034
2975	0.0341
2974	0.0343
2973	0.0346
2972	0.0351
2971	0.0354
2970	0.0355
2969	0.0354
2968	0.0353
2967	0.0354
2966	0.0355
2965	0.0356
2964	0.0359
2963	0.0361
2962	0.0362
2961	0.0363
2960	0.0364
2959	0.0366
2958	0.0369
2957	0.0372
2956	0.0376
2955	0.0379
2954	0.0382
2953	0.0385
2952	0.0387
2951	0.0389
2950	0.0392
2949	0.0395
2948	0.0397
2947	0.04
2946	0.0403
2945	0.0405
2944	0.0407
2943	0.0409
2942	0.0411
2941	0.0414
2940	0.0419
2939	0.0423
2938	0.0428
2937	0.0432
2936	0.0434
2935	0.0436
2934	0.0438
2933	0.044
2932	0.0443
2931	0.0445
2930	0.0447
2929	0.0449
2928	0.045
2927	0.0451
2926	0.0452
2925	0.0453
2924	0.0454
2923	0.0456
2922	0.0457
2921	0.0457
2920	0.0457
2919	0.0457
2918	0.0457
2917	0.0458
2916	0.0457
2915	0.0455
2914	0.045
2913	0.0445
2912	0.044
2911	0.0435
2910	0.0431
2909	0.0428
2908	0.0426
2907	0.0424
2906	0.0423
2905	0.0422
2904	0.042
2903	0.042
2902	0.042
2901	0.042
2900	0.0419
2899	0.0418
2898	0.0418
2897	0.0417
2896	0.0417
2895	0.0418
2894	0.0418
2893	0.0418
2892	0.0418
2891	0.0418
2890	0.0418
2889	0.0417
2888	0.0417
2887	0.0416
2886	0.0416
2885	0.0416
2884	0.0415
2883	0.0413
2882	0.041
2881	0.0407
2880	0.0405
2879	0.0402
2878	0.0399
2877	0.0396
2876	0.0394
2875	0.0392
2874	0.039
2873	0.0387
2872	0.0385
2871	0.0382
2870	0.0381
2869	0.038
2868	0.0379
2867	0.0376
2866	0.0372
2865	0.0368
2864	0.0365
2863	0.0362
2862	0.0361
2861	0.0359
2860	0.0357
2859	0.0355
2858	0.0353
2857	0.0352
2856	0.035
2855	0.035
2854	0.0349
2853	0.0349
2852	0.035
2851	0.0351
2850	0.0351
2849	0.0349
2848	0.0345
2847	0.0339
2846	0.0333
2845	0.0327
2844	0.0322
2843	0.0318
2842	0.0314
2841	0.031
2840	0.0308
2839	0.0305
2838	0.0303
2837	0.03
2836	0.0297
2835	0.0296
2834	0.0296
2833	0.0295
2832	0.0292
2831	0.0289
2830	0.0287
2829	0.0285
2828	0.0283
2827	0.028
2826	0.0277
2825	0.0274
2824	0.0272
2823	0.0271
2822	0.027
2821	0.027
2820	0.0269
2819	0.0267
2818	0.0266
2817	0.0264
2816	0.0263
2815	0.0262
2814	0.026
2813	0.0258
2812	0.0257
2811	0.0256
2810	0.0255
2809	0.0254
2808	0.0253
2807	0.0251
2806	0.0249
2805	0.0247
2804	0.0246
2803	0.0244
2802	0.0243
2801	0.0243
2800	0.0242
2799	0.0242
2798	0.0242
2797	0.0241
2796	0.024
2795	0.0239
2794	0.0236
2793	0.0233
2792	0.0231
2791	0.023
2790	0.023
2789	0.023
2788	0.0229
2787	0.0228
2786	0.0227
2785	0.0226
2784	0.0226
2783	0.0224
2782	0.0223
2781	0.0222
2780	0.0222
2779	0.0222
2778	0.0221
2777	0.022
2776	0.0218
2775	0.0217
2774	0.0215
2773	0.0214
2772	0.0213
2771	0.0213
2770	0.0213
2769	0.0212
2768	0.0212
2767	0.021
2766	0.0209
2765	0.0207
2764	0.0207
2763	0.0207
2762	0.0206
2761	0.0205
2760	0.0203
2759	0.0201
2758	0.02
2757	0.0201
2756	0.0203
2755	0.0204
2754	0.0202
2753	0.02
2752	0.0199
2751	0.0202
2750	0.0207
2749	0.021
2748	0.0209
2747	0.0207
2746	0.0204
2745	0.0202
2744	0.0201
2743	0.02
2742	0.0199
2741	0.0199
2740	0.0199
2739	0.0199
2738	0.0198
2737	0.0198
2736	0.0197
2735	0.0197
2734	0.0196
2733	0.0195
2732	0.0196
2731	0.0196
2730	0.0196
2729	0.0195
2728	0.0193
2727	0.0191
2726	0.019
2725	0.019
2724	0.019
2723	0.019
2722	0.0189
2721	0.0187
2720	0.0186
2719	0.0185
2718	0.0185
2717	0.0184
2716	0.0184
2715	0.0183
2714	0.0183
2713	0.0182
2712	0.0182
2711	0.0182
2710	0.0182
2709	0.0181
2708	0.018
2707	0.0179
2706	0.0179
2705	0.0179
2704	0.0179
2703	0.0179
2702	0.0178
2701	0.0177
2700	0.0176
2699	0.0174
2698	0.0172
2697	0.0171
2696	0.017
2695	0.0169
2694	0.017
2693	0.0171
2692	0.0172
2691	0.0172
2690	0.0172
2689	0.017
2688	0.0168
2687	0.0166
2686	0.0165
2685	0.0164
2684	0.0163
2683	0.0163
2682	0.0163
2681	0.0163
2680	0.0163
2679	0.0162
2678	0.0161
2677	0.016
2676	0.0159
2675	0.016
2674	0.016
2673	0.0159
2672	0.0156
2671	0.0154
2670	0.0153
2669	0.0153
2668	0.0151
2667	0.0148
2666	0.0145
2665	0.0144
2664	0.0146
2663	0.0149
2662	0.0151
2661	0.0151
2660	0.0151
2659	0.0151
2658	0.0151
2657	0.015
2656	0.015
2655	0.0149
2654	0.0148
2653	0.0148
2652	0.0147
2651	0.0147
2650	0.0147
2649	0.0147
2648	0.0147
2647	0.0147
2646	0.0146
2645	0.0144
2644	0.0143
2643	0.0143
2642	0.0142
2641	0.0142
2640	0.0143
2639	0.0143
2638	0.0143
2637	0.0142
2636	0.0141
2635	0.0141
2634	0.0141
2633	0.0141
2632	0.0141
2631	0.014
2630	0.0139
2629	0.0138
2628	0.0138
2627	0.0137
2626	0.0136
2625	0.0135
2624	0.0134
2623	0.0134
2622	0.0134
2621	0.0134
2620	0.0134
2619	0.0134
2618	0.0134
2617	0.0134
2616	0.0133
2615	0.0132
2614	0.013
2613	0.0129
2612	0.0128
2611	0.0127
2610	0.0127
2609	0.0126
2608	0.0127
2607	0.0127
2606	0.0127
2605	0.0127
2604	0.0126
2603	0.0125
2602	0.0123
2601	0.0121
2600	0.012
2599	0.0119
2598	0.012
2597	0.0121
2596	0.0121
2595	0.0121
2594	0.0121
2593	0.0122
2592	0.0122
2591	0.0121
2590	0.0119
2589	0.0117
2588	0.0116
2587	0.0115
2586	0.0115
2585	0.0114
2584	0.0112
2583	0.011
2582	0.0109
2581	0.011
2580	0.0111
2579	0.0112
2578	0.0112
2577	0.0113
2576	0.0114
2575	0.0114
2574	0.0114
2573	0.0114
2572	0.0114
2571	0.0114
2570	0.0114
2569	0.0114
2568	0.0113
2567	0.0113
2566	0.0113
2565	0.0113
2564	0.0113
2563	0.0111
2562	0.0109
2561	0.0108
2560	0.0109
2559	0.011
2558	0.0112
2557	0.0113
2556	0.0112
2555	0.011
2554	0.0108
2553	0.0107
2552	0.0108
2551	0.0109
2550	0.0109
2549	0.0109
2548	0.0108
2547	0.0107
2546	0.0107
2545	0.0108
2544	0.0108
2543	0.0107
2542	0.0106
2541	0.0105
2540	0.0105
2539	0.0105
2538	0.0105
2537	0.0104
2536	0.0103
2535	0.0103
2534	0.0102
2533	0.0102
2532	0.0103
2531	0.0103
2530	0.0103
2529	0.0102
2528	0.0101
2527	0.01
2526	0.0099
2525	0.0098
2524	0.0097
2523	0.0098
2522	0.0099
2521	0.0101
2520	0.0102
2519	0.0102
2518	0.01
2517	0.0099
2516	0.0099
2515	0.01
2514	0.01
2513	0.0099
2512	0.0098
2511	0.0097
2510	0.0095
2509	0.0094
2508	0.0093
2507	0.0093
2506	0.0093
2505	0.0093
2504	0.0093
2503	0.0094
2502	0.0095
2501	0.0095
2500	0.0094
2499	0.0094
2498	0.0093
2497	0.0093
2496	0.0093
2495	0.0092
2494	0.0091
2493	0.009
2492	0.0089
2491	0.0088
2490	0.0086
2489	0.0086
2488	0.0086
2487	0.0087
2486	0.0088
2485	0.0089
2484	0.0089
2483	0.0089
2482	0.0089
2481	0.009
2480	0.009
2479	0.0089
2478	0.0089
2477	0.0087
2476	0.0086
2475	0.0084
2474	0.0083
2473	0.0084
2472	0.0086
2471	0.0088
2470	0.0088
2469	0.0087
2468	0.0086
2467	0.0084
2466	0.0083
2465	0.0082
2464	0.0081
2463	0.008
2462	0.0081
2461	0.0083
2460	0.0085
2459	0.0086
2458	0.0086
2457	0.0085
2456	0.0084
2455	0.0082
2454	0.0081
2453	0.008
2452	0.0079
2451	0.0079
2450	0.0079
2449	0.0079
2448	0.0079
2447	0.0078
2446	0.0077
2445	0.0076
2444	0.0076
2443	0.0076
2442	0.0075
2441	0.0075
2440	0.0074
2439	0.0072
2438	0.0072
2437	0.0072
2436	0.0072
2435	0.0073
2434	0.0072
2433	0.0072
2432	0.0073
2431	0.0074
2430	0.0075
2429	0.0075
2428	0.0074
2427	0.0073
2426	0.0072
2425	0.0072
2424	0.0073
2423	0.0073
2422	0.0072
2421	0.007
2420	0.0069
2419	0.0069
2418	0.0067
2417	0.0065
2416	0.0062
2415	0.0061
2414	0.0061
2413	0.0062
2412	0.0062
2411	0.0062
2410	0.0062
2409	0.0063
2408	0.0064
2407	0.0064
2406	0.0064
2405	0.0064
2404	0.0063
2403	0.0063
2402	0.0063
2401	0.0063
2400	0.0062
2399	0.0061
2398	0.006
2397	0.006
2396	0.0059
2395	0.0059
2394	0.0058
2393	0.0058
2392	0.0058
2391	0.0058
2390	0.0058
2389	0.0058
2388	0.0057
2387	0.0057
2386	0.0057
2385	0.0057
2384	0.0057
2383	0.0057
2382	0.0056
2381	0.0055
2380	0.0053
2379	0.0052
2378	0.0052
2377	0.0053
2376	0.0053
2375	0.0054
2374	0.0053
2373	0.0053
2372	0.0054
2371	0.0056
2370	0.0057
2369	0.0058
2368	0.0058
2367	0.0056
2366	0.0051
2365	0.0047
2364	0.0045
2363	0.0045
2362	0.0046
2361	0.0048
2360	0.0051
2359	0.0053
2358	0.0054
2357	0.0054
2356	0.0053
2355	0.0053
2354	0.0051
2353	0.005
2352	0.005
2351	0.0051
2350	0.0051
2349	0.0051
2348	0.005
2347	0.0051
2346	0.0054
2345	0.0059
2344	0.0061
2343	0.0059
2342	0.0054
2341	0.0049
2340	0.0046
2339	0.0047
2338	0.0051
2337	0.0055
2336	0.0057
2335	0.0055
2334	0.0051
2333	0.0048
2332	0.0047
2331	0.005
2330	0.0055
2329	0.0057
2328	0.0059
2327	0.0058
2326	0.0056
2325	0.0054
2324	0.0052
2323	0.0052
2322	0.0053
2321	0.0055
2320	0.0057
2319	0.0058
2318	0.0058
2317	0.0056
2316	0.0055
2315	0.0054
2314	0.0055
2313	0.0058
2312	0.006
2311	0.006
2310	0.0059
2309	0.0057
2308	0.0056
2307	0.0057
2306	0.0058
2305	0.0059
2304	0.0059
2303	0.0059
2302	0.0058
2301	0.0058
2300	0.0059
2299	0.006
2298	0.0061
2297	0.0061
2296	0.0063
2295	0.0065
2294	0.0068
2293	0.0069
2292	0.0068
2291	0.0066
2290	0.0063
2289	0.0063
2288	0.0065
2287	0.0066
2286	0.0066
2285	0.0063
2284	0.0061
2283	0.006
2282	0.0062
2281	0.0063
2280	0.0063
2279	0.0061
2278	0.0059
2277	0.0059
2276	0.006
2275	0.006
2274	0.0061
2273	0.0061
2272	0.0062
2271	0.0063
2270	0.0063
2269	0.0062
2268	0.0061
2267	0.0062
2266	0.0064
2265	0.0065
2264	0.0065
2263	0.0065
2262	0.0064
2261	0.0064
2260	0.0065
2259	0.0066
2258	0.0067
2257	0.0069
2256	0.0069
2255	0.0067
2254	0.0062
2253	0.0057
2252	0.0055
2251	0.0057
2250	0.0061
2249	0.0066
2248	0.0069
2247	0.0069
2246	0.0066
2245	0.0064
2244	0.0064
2243	0.0065
2242	0.0065
2241	0.0065
2240	0.0065
2239	0.0066
2238	0.0067
2237	0.0067
2236	0.0067
2235	0.0067
2234	0.0068
2233	0.0068
2232	0.0069
2231	0.007
2230	0.0071
2229	0.0072
2228	0.0072
2227	0.007
2226	0.0069
2225	0.0069
2224	0.007
2223	0.0071
2222	0.0069
2221	0.0065
2220	0.0064
2219	0.0064
2218	0.0065
2217	0.0067
2216	0.0069
2215	0.0072
2214	0.0074
2213	0.0074
2212	0.0074
2211	0.0075
2210	0.0077
2209	0.008
2208	0.0082
2207	0.0081
2206	0.0077
2205	0.0072
2204	0.007
2203	0.0069
2202	0.0071
2201	0.0071
2200	0.0071
2199	0.007
2198	0.0069
2197	0.007
2196	0.0073
2195	0.0077
2194	0.0079
2193	0.008
2192	0.0081
2191	0.0081
2190	0.0077
2189	0.0072
2188	0.0067
2187	0.0066
2186	0.0068
2185	0.0072
2184	0.0076
2183	0.0078
2182	0.0078
2181	0.0077
2180	0.0079
2179	0.0082
2178	0.0084
2177	0.0081
2176	0.0073
2175	0.0062
2174	0.0052
2173	0.0049
2172	0.0051
2171	0.0049
2170	0.0029
2169	-0.0007
2168	-0.0038
2167	-0.0039
2166	-0.0007
2165	0.0036
2164	0.0065
2163	0.0076
2162	0.0078
2161	0.0082
2160	0.0087
2159	0.0085
2158	0.0075
2157	0.0065
2156	0.0059
2155	0.0057
2154	0.0058
2153	0.0061
2152	0.0066
2151	0.0072
2150	0.0076
2149	0.0079
2148	0.0079
2147	0.0078
2146	0.0075
2145	0.0073
2144	0.0072
2143	0.0073
2142	0.0072
2141	0.0071
2140	0.0069
2139	0.0067
2138	0.0064
2137	0.0062
2136	0.006
2135	0.006
2134	0.0059
2133	0.0057
2132	0.0055
2131	0.0053
2130	0.0054
2129	0.0056
2128	0.0059
2127	0.0061
2126	0.0062
2125	0.0063
2124	0.0062
2123	0.0062
2122	0.0061
2121	0.006
2120	0.0059
2119	0.0059
2118	0.0061
2117	0.0062
2116	0.0062
2115	0.0061
2114	0.006
2113	0.006
2112	0.0063
2111	0.0066
2110	0.0067
2109	0.0067
2108	0.0067
2107	0.0065
2106	0.0062
2105	0.006
2104	0.0061
2103	0.0064
2102	0.0067
2101	0.0067
2100	0.0066
2099	0.0063
2098	0.006
2097	0.0059
2096	0.0059
2095	0.0061
2094	0.0062
2093	0.0061
2092	0.0059
2091	0.0059
2090	0.0058
2089	0.0059
2088	0.006
2087	0.0061
2086	0.0064
2085	0.0066
2084	0.0066
2083	0.0065
2082	0.0063
2081	0.0061
2080	0.0058
2079	0.0058
2078	0.0059
2077	0.0063
2076	0.0066
2075	0.0067
2074	0.0066
2073	0.0064
2072	0.0062
2071	0.0061
2070	0.0061
2069	0.0061
2068	0.0061
2067	0.0061
2066	0.0061
2065	0.0063
2064	0.0066
2063	0.0067
2062	0.0067
2061	0.0065
2060	0.0062
2059	0.006
2058	0.0061
2057	0.0063
2056	0.0065
2055	0.0066
2054	0.0066
2053	0.0066
2052	0.0067
2051	0.0068
2050	0.0069
2049	0.007
2048	0.0069
2047	0.0067
2046	0.0063
2045	0.006
2044	0.0059
2043	0.0061
2042	0.0063
2041	0.0062
2040	0.0062
2039	0.0065
2038	0.007
2037	0.0074
2036	0.0073
2035	0.0067
2034	0.0059
2033	0.0054
2032	0.0053
2031	0.0053
2030	0.0054
2029	0.0053
2028	0.0053
2027	0.0051
2026	0.0049
2025	0.0048
2024	0.0048
2023	0.0047
2022	0.0047
2021	0.0049
2020	0.0052
2019	0.0054
2018	0.0053
2017	0.005
2016	0.0046
2015	0.0046
2014	0.005
2013	0.0056
2012	0.0061
2011	0.0062
2010	0.0059
2009	0.0057
2008	0.0056
2007	0.0057
2006	0.0057
2005	0.0056
2004	0.0055
2003	0.0053
[truncated: 1,488 more rows]

## Sheet: Results (2)
Najma PGB 02
Sample Name	Description	Saved or unsaved State	Spectrum quality check summary
Najma PGB 02	Sample 011 By Administrator Date Monday, January 21 2019	Saved	The Quality Checks give rise to multiple warnings for the sample.

## Sheet: Najma PGB 03
Najma PGB 03
cm-1	A
4000	-0.0054
3999	-0.0054
3998	-0.0054
3997	-0.0054
3996	-0.0055
3995	-0.0056
3994	-0.0058
3993	-0.006
3992	-0.0061
3991	-0.006
3990	-0.0059
3989	-0.0057
3988	-0.0056
3987	-0.0056
3986	-0.0057
3985	-0.0058
3984	-0.0058
3983	-0.0059
3982	-0.006
3981	-0.0062
3980	-0.0063
3979	-0.0063
3978	-0.0062
3977	-0.0061
3976	-0.006
3975	-0.0059
3974	-0.0059
3973	-0.006
3972	-0.006
3971	-0.0061
3970	-0.0061
3969	-0.0061
3968	-0.0061
3967	-0.006
3966	-0.006
3965	-0.0061
3964	-0.0062
3963	-0.0063
3962	-0.0064
3961	-0.0063
3960	-0.0062
3959	-0.0061
3958	-0.0061
3957	-0.006
3956	-0.006
3955	-0.006
3954	-0.006
3953	-0.0059
3952	-0.006
3951	-0.006
3950	-0.0061
3949	-0.0061
3948	-0.0061
3947	-0.0061
3946	-0.0061
3945	-0.006
3944	-0.0059
3943	-0.0058
3942	-0.0058
3941	-0.0058
3940	-0.0058
3939	-0.0058
3938	-0.0058
3937	-0.0058
3936	-0.0059
3935	-0.0059
3934	-0.0058
3933	-0.0058
3932	-0.0057
3931	-0.0057
3930	-0.0057
3929	-0.0057
3928	-0.0057
3927	-0.0059
3926	-0.006
3925	-0.006
3924	-0.006
3923	-0.0059
3922	-0.0058
3921	-0.0055
3920	-0.0053
3919	-0.0052
3918	-0.0053
3917	-0.0056
3916	-0.0059
3915	-0.006
3914	-0.0061
3913	-0.0061
3912	-0.0062
3911	-0.0061
3910	-0.0061
3909	-0.0062
3908	-0.0062
3907	-0.0061
3906	-0.0061
3905	-0.006
3904	-0.0058
3903	-0.0057
3902	-0.0057
3901	-0.0057
3900	-0.0057
3899	-0.0059
3898	-0.006
3897	-0.0061
3896	-0.0061
3895	-0.0061
3894	-0.0061
3893	-0.0061
3892	-0.0061
3891	-0.0062
3890	-0.0064
3889	-0.0065
3888	-0.0064
3887	-0.0064
3886	-0.0064
3885	-0.0064
3884	-0.0063
3883	-0.0062
3882	-0.0062
3881	-0.0063
3880	-0.0064
3879	-0.0064
3878	-0.0065
3877	-0.0065
3876	-0.0065
3875	-0.0065
3874	-0.0066
3873	-0.0065
3872	-0.0064
3871	-0.0062
3870	-0.0061
3869	-0.0061
3868	-0.0062
3867	-0.0062
3866	-0.0062
3865	-0.0063
3864	-0.0063
3863	-0.0062
3862	-0.0061
3861	-0.006
3860	-0.0061
3859	-0.0061
3858	-0.0061
3857	-0.006
3856	-0.0059
3855	-0.0059
3854	-0.0058
3853	-0.0058
3852	-0.0059
3851	-0.0059
3850	-0.0058
3849	-0.0058
3848	-0.0059
3847	-0.006
3846	-0.0061
3845	-0.0061
3844	-0.0061
3843	-0.0059
3842	-0.0057
3841	-0.0056
3840	-0.0057
3839	-0.0056
3838	-0.0051
3837	-0.0044
3836	-0.0041
3835	-0.0043
3834	-0.005
3833	-0.0056
3832	-0.006
3831	-0.0062
3830	-0.0064
3829	-0.0065
3828	-0.0065
3827	-0.0064
3826	-0.0063
3825	-0.0061
3824	-0.0057
3823	-0.0054
3822	-0.0053
3821	-0.0054
3820	-0.0056
3819	-0.0056
3818	-0.0055
3817	-0.0055
3816	-0.0058
3815	-0.0061
3814	-0.0063
3813	-0.0062
3812	-0.0061
3811	-0.0061
3810	-0.0061
3809	-0.0061
3808	-0.0061
3807	-0.0061
3806	-0.0063
3805	-0.0063
3804	-0.0062
3803	-0.006
3802	-0.006
3801	-0.0063
3800	-0.0065
3799	-0.0064
3798	-0.0061
3797	-0.006
3796	-0.0061
3795	-0.0063
3794	-0.0063
3793	-0.0063
3792	-0.0062
3791	-0.0063
3790	-0.0064
3789	-0.0065
3788	-0.0066
3787	-0.0065
3786	-0.0064
3785	-0.0063
3784	-0.0062
3783	-0.0062
3782	-0.0063
3781	-0.0063
3780	-0.0063
3779	-0.0063
3778	-0.0063
3777	-0.0064
3776	-0.0065
3775	-0.0064
3774	-0.0064
3773	-0.0064
3772	-0.0063
3771	-0.0063
3770	-0.0062
3769	-0.0063
3768	-0.0063
3767	-0.0063
3766	-0.0062
3765	-0.0063
3764	-0.0063
3763	-0.0062
3762	-0.0062
3761	-0.0062
3760	-0.0063
3759	-0.0064
3758	-0.0065
3757	-0.0065
3756	-0.0064
3755	-0.0065
3754	-0.0069
3753	-0.0074
3752	-0.0076
3751	-0.0069
3750	-0.0058
3749	-0.0052
3748	-0.005
3747	-0.0048
3746	-0.0047
3745	-0.0047
3744	-0.0051
3743	-0.0056
3742	-0.0058
3741	-0.0059
3740	-0.006
3739	-0.0061
3738	-0.0061
3737	-0.006
3736	-0.006
3735	-0.0059
3734	-0.0059
3733	-0.0058
3732	-0.0058
3731	-0.0058
3730	-0.0058
3729	-0.0058
3728	-0.0058
3727	-0.0059
3726	-0.0059
3725	-0.006
3724	-0.006
3723	-0.006
3722	-0.006
3721	-0.006
3720	-0.006
3719	-0.0061
3718	-0.0061
3717	-0.0062
3716	-0.0061
3715	-0.006
3714	-0.006
3713	-0.006
3712	-0.006
3711	-0.006
3710	-0.0059
3709	-0.0059
3708	-0.006
3707	-0.0062
3706	-0.0062
3705	-0.0062
3704	-0.0063
3703	-0.0064
3702	-0.0064
3701	-0.0064
3700	-0.0063
3699	-0.0063
3698	-0.0062
3697	-0.0062
3696	-0.0062
3695	-0.0063
3694	-0.0063
3693	-0.0063
3692	-0.0062
3691	-0.0061
3690	-0.006
3689	-0.0061
3688	-0.0063
3687	-0.0065
3686	-0.0065
3685	-0.0063
3684	-0.0063
3683	-0.0062
3682	-0.0062
3681	-0.0062
3680	-0.0062
3679	-0.0061
3678	-0.0059
3677	-0.0057
3676	-0.0057
3675	-0.0059
3674	-0.006
3673	-0.0057
3672	-0.0053
3671	-0.005
3670	-0.0051
3669	-0.0055
3668	-0.0056
3667	-0.0055
3666	-0.0053
3665	-0.0051
3664	-0.005
3663	-0.005
3662	-0.0051
3661	-0.0051
3660	-0.0051
3659	-0.005
3658	-0.0049
3657	-0.0048
3656	-0.0048
3655	-0.0049
3654	-0.0049
3653	-0.0048
3652	-0.0047
3651	-0.0045
3650	-0.0044
3649	-0.0043
3648	-0.0043
3647	-0.0043
3646	-0.0043
3645	-0.0043
3644	-0.0043
3643	-0.0044
3642	-0.0044
3641	-0.0045
3640	-0.0045
3639	-0.0044
3638	-0.0043
3637	-0.0041
3636	-0.0039
3635	-0.0039
3634	-0.0039
3633	-0.0039
3632	-0.0037
3631	-0.0035
3630	-0.0033
3629	-0.0033
3628	-0.0033
3627	-0.0034
3626	-0.0032
3625	-0.0031
3624	-0.0032
3623	-0.0033
3622	-0.0034
3621	-0.0034
3620	-0.0032
3619	-0.0029
3618	-0.0026
3617	-0.0025
3616	-0.0024
3615	-0.0024
3614	-0.0023
3613	-0.0022
3612	-0.0021
3611	-0.0021
3610	-0.0021
3609	-0.0022
3608	-0.0022
3607	-0.0022
3606	-0.0021
3605	-0.002
3604	-0.0018
3603	-0.0017
3602	-0.0015
3601	-0.0014
3600	-0.0014
3599	-0.0014
3598	-0.0013
3597	-0.0012
3596	-0.001
3595	-0.0007
3594	-0.0006
3593	-0.0007
3592	-0.0008
3591	-0.0009
3590	-0.0009
3589	-0.0008
3588	-0.0005
3587	-0.0001
3586	0.0003
3585	0.0005
3584	0.0007
3583	0.0009
3582	0.001
3581	0.0011
3580	0.0012
3579	0.0014
3578	0.0015
3577	0.0017
3576	0.0018
3575	0.0019
3574	0.0021
3573	0.0022
3572	0.0023
3571	0.0024
3570	0.0027
3569	0.003
3568	0.0032
3567	0.0034
3566	0.0036
3565	0.0036
3564	0.0036
3563	0.0036
3562	0.0037
3561	0.0037
3560	0.0038
3559	0.004
3558	0.0042
3557	0.0045
3556	0.0047
3555	0.005
3554	0.0052
3553	0.0053
3552	0.0055
3551	0.0055
3550	0.0056
3549	0.0056
3548	0.0058
3547	0.0061
3546	0.0064
3545	0.0067
3544	0.0069
3543	0.0071
3542	0.0072
3541	0.0073
3540	0.0074
3539	0.0075
3538	0.0077
3537	0.0078
3536	0.0079
3535	0.0082
3534	0.0084
3533	0.0087
3532	0.0088
3531	0.0089
3530	0.0089
3529	0.0089
3528	0.009
3527	0.0091
3526	0.0093
3525	0.0097
3524	0.0101
3523	0.0106
3522	0.0108
3521	0.011
3520	0.011
3519	0.011
3518	0.0111
3517	0.0112
3516	0.0114
3515	0.0116
3514	0.012
3513	0.0123
3512	0.0126
3511	0.0128
3510	0.0129
3509	0.013
3508	0.0131
3507	0.0133
3506	0.0135
3505	0.0137
3504	0.0139
3503	0.014
3502	0.0141
3501	0.0143
3500	0.0145
3499	0.0148
3498	0.0151
3497	0.0152
3496	0.0154
3495	0.0155
3494	0.0157
3493	0.016
3492	0.0162
3491	0.0163
3490	0.0165
3489	0.0166
3488	0.0167
3487	0.0168
3486	0.017
3485	0.0172
3484	0.0175
3483	0.0178
3482	0.0181
3481	0.0185
3480	0.0188
3479	0.019
3478	0.0191
3477	0.0192
3476	0.0193
3475	0.0196
3474	0.0199
3473	0.0201
3472	0.0203
3471	0.0204
3470	0.0205
3469	0.0208
3468	0.021
3467	0.0213
3466	0.0215
3465	0.0216
3464	0.0218
3463	0.0219
3462	0.022
3461	0.0221
3460	0.0223
3459	0.0226
3458	0.0229
3457	0.0231
3456	0.0233
3455	0.0235
3454	0.0237
3453	0.0239
3452	0.024
3451	0.0242
3450	0.0242
3449	0.0243
3448	0.0244
3447	0.0246
3446	0.0247
3445	0.0249
3444	0.0251
3443	0.0254
3442	0.0256
3441	0.0257
3440	0.0257
3439	0.0258
3438	0.0261
3437	0.0263
3436	0.0266
3435	0.0267
3434	0.0269
3433	0.0271
3432	0.0274
3431	0.0277
3430	0.028
3429	0.0281
3428	0.0283
3427	0.0284
3426	0.0285
3425	0.0285
3424	0.0285
3423	0.0286
3422	0.0287
3421	0.029
3420	0.0292
3419	0.0295
3418	0.0296
3417	0.0296
3416	0.0297
3415	0.0298
3414	0.03
3413	0.0303
3412	0.0306
3411	0.0309
3410	0.0311
3409	0.0311
3408	0.0311
3407	0.0311
3406	0.0311
3405	0.0312
3404	0.0313
3403	0.0314
3402	0.0315
3401	0.0317
3400	0.0319
3399	0.0321
3398	0.0323
3397	0.0325
3396	0.0327
3395	0.0329
3394	0.033
3393	0.0332
3392	0.0334
3391	0.0336
3390	0.0339
3389	0.0341
3388	0.0341
3387	0.0342
3386	0.0342
3385	0.0344
3384	0.0346
3383	0.0348
3382	0.0349
3381	0.035
3380	0.0352
3379	0.0354
3378	0.0356
3377	0.0358
3376	0.0359
3375	0.0359
3374	0.0359
3373	0.0359
3372	0.036
3371	0.0362
3370	0.0363
3369	0.0364
3368	0.0365
3367	0.0367
3366	0.0369
3365	0.0371
3364	0.0372
3363	0.0373
3362	0.0374
3361	0.0376
3360	0.0377
3359	0.0377
3358	0.0377
3357	0.0376
3356	0.0376
3355	0.0376
3354	0.0378
3353	0.0379
3352	0.0381
3351	0.0382
3350	0.0383
3349	0.0384
3348	0.0385
3347	0.0385
3346	0.0385
3345	0.0385
3344	0.0386
3343	0.0389
3342	0.039
3341	0.0391
3340	0.039
3339	0.0389
3338	0.0389
3337	0.039
3336	0.0391
3335	0.0392
3334	0.0394
3333	0.0395
3332	0.0395
3331	0.0395
3330	0.0395
3329	0.0396
3328	0.0397
3327	0.0397
3326	0.0396
3325	0.0396
3324	0.0395
3323	0.0396
3322	0.0396
3321	0.0397
3320	0.0398
3319	0.0399
3318	0.0399
3317	0.0399
3316	0.0398
3315	0.0399
3314	0.04
3313	0.0401
3312	0.0401
3311	0.0402
3310	0.0403
3309	0.0404
3308	0.0405
3307	0.0406
3306	0.0406
3305	0.0407
3304	0.0408
3303	0.0408
3302	0.0408
3301	0.0408
3300	0.0409
3299	0.041
3298	0.0412
3297	0.0413
3296	0.0413
3295	0.0412
3294	0.0411
3293	0.0412
3292	0.0413
3291	0.0414
3290	0.0416
3289	0.0417
3288	0.0417
3287	0.0417
3286	0.0416
3285	0.0416
3284	0.0417
3283	0.0418
3282	0.0419
3281	0.0419
3280	0.0419
3279	0.0419
3278	0.0419
3277	0.042
3276	0.042
3275	0.0421
3274	0.042
3273	0.042
3272	0.042
3271	0.042
3270	0.0419
3269	0.0418
3268	0.0417
3267	0.0416
3266	0.0416
3265	0.0418
3264	0.0419
3263	0.0419
3262	0.042
3261	0.042
3260	0.042
3259	0.042
3258	0.0419
3257	0.0414
3256	0.0408
3255	0.0406
3254	0.0411
3253	0.0422
3252	0.0433
3251	0.0435
3250	0.0432
3249	0.0428
3248	0.0426
3247	0.0425
3246	0.0423
3245	0.0419
3244	0.0416
3243	0.0414
3242	0.0412
3241	0.0409
3240	0.0407
3239	0.0404
3238	0.0402
3237	0.0401
3236	0.0401
3235	0.0402
3234	0.0402
3233	0.0403
3232	0.0403
3231	0.0403
3230	0.0402
3229	0.0401
3228	0.04
3227	0.04
3226	0.04
3225	0.04
3224	0.0399
3223	0.0397
3222	0.0396
3221	0.0395
3220	0.0394
3219	0.0393
3218	0.0393
3217	0.0393
3216	0.0394
3215	0.0394
3214	0.0392
3213	0.039
3212	0.0388
3211	0.0386
3210	0.0385
3209	0.0385
3208	0.0386
3207	0.0387
3206	0.0386
3205	0.0384
3204	0.0384
3203	0.0384
3202	0.0384
3201	0.0384
3200	0.0384
3199	0.0384
3198	0.0383
3197	0.038
3196	0.0378
3195	0.0376
3194	0.0376
3193	0.0376
3192	0.0375
3191	0.0374
3190	0.0372
3189	0.0372
3188	0.0371
3187	0.0371
3186	0.0371
3185	0.0369
3184	0.0367
3183	0.0365
3182	0.0363
3181	0.0361
3180	0.0359
3179	0.0356
3178	0.0354
3177	0.0353
3176	0.0353
3175	0.0352
3174	0.0351
3173	0.0351
3172	0.0351
3171	0.0351
3170	0.035
3169	0.0348
3168	0.0345
3167	0.0343
3166	0.0341
3165	0.0339
3164	0.0338
3163	0.0336
3162	0.0335
3161	0.0333
3160	0.0331
3159	0.033
3158	0.0328
3157	0.0327
3156	0.0326
3155	0.0326
3154	0.0325
3153	0.0325
3152	0.0324
3151	0.0323
3150	0.0322
3149	0.0322
3148	0.032
3147	0.0318
3146	0.0314
3145	0.0311
3144	0.0308
3143	0.0307
3142	0.0305
3141	0.0303
3140	0.0301
3139	0.03
3138	0.0299
3137	0.0298
3136	0.0297
3135	0.0295
3134	0.0294
3133	0.0293
3132	0.0292
3131	0.0291
3130	0.029
3129	0.0287
3128	0.0284
3127	0.0282
3126	0.0281
3125	0.0282
3124	0.0281
3123	0.0279
3122	0.0277
3121	0.0274
3120	0.0272
3119	0.0271
3118	0.027
3117	0.027
3116	0.027
3115	0.0269
3114	0.0268
3113	0.0267
3112	0.0265
3111	0.0263
3110	0.0262
3109	0.0261
3108	0.0261
3107	0.026
3106	0.0259
3105	0.0257
3104	0.0256
3103	0.0255
3102	0.0254
3101	0.0252
3100	0.0249
3099	0.0246
3098	0.0243
3097	0.0242
3096	0.024
3095	0.0238
3094	0.0236
3093	0.0235
3092	0.0234
3091	0.0234
3090	0.0234
3089	0.0234
3088	0.0233
3087	0.0232
3086	0.0231
3085	0.0229
3084	0.0228
3083	0.0226
3082	0.0224
3081	0.0222
3080	0.0219
3079	0.0216
3078	0.0215
3077	0.0214
3076	0.0213
3075	0.0212
3074	0.021
3073	0.0209
3072	0.0207
3071	0.0206
3070	0.0204
3069	0.0203
3068	0.0201
3067	0.02
3066	0.0199
3065	0.0198
3064	0.0198
3063	0.0196
3062	0.0194
3061	0.0192
3060	0.0189
3059	0.0187
3058	0.0185
3057	0.0184
3056	0.0183
3055	0.0183
3054	0.0182
3053	0.0181
3052	0.018
3051	0.0179
3050	0.0177
3049	0.0175
3048	0.0173
3047	0.0172
3046	0.0172
3045	0.0171
3044	0.0169
3043	0.0167
3042	0.0165
3041	0.0164
3040	0.0163
3039	0.0162
3038	0.0161
3037	0.0159
3036	0.0158
3035	0.0157
3034	0.0155
3033	0.0154
3032	0.0153
3031	0.0152
3030	0.0151
3029	0.0149
3028	0.0148
3027	0.0148
3026	0.0148
3025	0.0148
3024	0.0147
3023	0.0147
3022	0.0146
3021	0.0144
3020	0.0143
3019	0.0141
3018	0.014
3017	0.014
3016	0.014
3015	0.014
3014	0.014
3013	0.0139
3012	0.0139
3011	0.014
3010	0.014
3009	0.0141
3008	0.0141
3007	0.0141
3006	0.0142
3005	0.0142
3004	0.0142
3003	0.0142
3002	0.0142
3001	0.0143
3000	0.0145
2999	0.0146
2998	0.0148
2997	0.0149
2996	0.015
2995	0.015
2994	0.0151
2993	0.0151
2992	0.0151
2991	0.0151
2990	0.0151
2989	0.0152
2988	0.0153
2987	0.0154
2986	0.0155
2985	0.0159
2984	0.0163
2983	0.0168
2982	0.0173
2981	0.0175
2980	0.0175
2979	0.0173
2978	0.0171
2977	0.0169
2976	0.0169
2975	0.017
2974	0.0172
2973	0.0175
2972	0.0178
2971	0.018
2970	0.018
2969	0.0178
2968	0.0177
2967	0.0175
2966	0.0175
2965	0.0176
2964	0.0177
2963	0.0178
2962	0.0178
2961	0.0178
2960	0.0178
2959	0.0179
2958	0.0181
2957	0.0183
2956	0.0186
2955	0.0188
2954	0.019
2953	0.0191
2952	0.0192
2951	0.0194
2950	0.0195
2949	0.0197
2948	0.0199
2947	0.0201
2946	0.0204
2945	0.0206
2944	0.0207
2943	0.0208
2942	0.021
2941	0.0212
2940	0.0214
2939	0.0218
2938	0.0221
2937	0.0224
2936	0.0226
2935	0.0228
2934	0.0231
2933	0.0234
2932	0.0237
2931	0.0239
2930	0.0241
2929	0.0242
2928	0.0243
2927	0.0244
2926	0.0245
2925	0.0247
2924	0.025
2923	0.0252
2922	0.0253
2921	0.0253
2920	0.0253
2919	0.0253
2918	0.0253
2917	0.0253
2916	0.0252
2915	0.0249
2914	0.0245
2913	0.024
2912	0.0235
2911	0.0231
2910	0.0228
2909	0.0225
2908	0.0223
2907	0.0222
2906	0.022
2905	0.0218
2904	0.0217
2903	0.0217
2902	0.0217
2901	0.0217
2900	0.0215
2899	0.0214
2898	0.0213
2897	0.0214
2896	0.0214
2895	0.0215
2894	0.0215
2893	0.0214
2892	0.0214
2891	0.0214
2890	0.0213
2889	0.0213
2888	0.0212
2887	0.0212
2886	0.0211
2885	0.021
2884	0.0209
2883	0.0208
2882	0.0206
2881	0.0205
2880	0.0203
2879	0.0202
2878	0.02
2877	0.0198
2876	0.0196
2875	0.0195
2874	0.0194
2873	0.0193
2872	0.0192
2871	0.0191
2870	0.0191
2869	0.0191
2868	0.0191
2867	0.0191
2866	0.0189
2865	0.0186
2864	0.0184
2863	0.0182
2862	0.0182
2861	0.0183
2860	0.0183
2859	0.0183
2858	0.0183
2857	0.0182
2856	0.0182
2855	0.0182
2854	0.0183
2853	0.0184
2852	0.0186
2851	0.0187
2850	0.0187
2849	0.0185
2848	0.0181
2847	0.0176
2846	0.017
2845	0.0164
2844	0.0159
2843	0.0155
2842	0.0151
2841	0.0149
2840	0.0148
2839	0.0147
2838	0.0146
2837	0.0144
2836	0.0143
2835	0.0142
2834	0.0142
2833	0.0142
2832	0.0141
2831	0.0139
2830	0.0137
2829	0.0135
2828	0.0133
2827	0.0131
2826	0.0129
2825	0.0127
2824	0.0126
2823	0.0125
2822	0.0125
2821	0.0126
2820	0.0125
2819	0.0124
2818	0.0122
2817	0.012
2816	0.0119
2815	0.0119
2814	0.0118
2813	0.0117
2812	0.0116
2811	0.0116
2810	0.0115
2809	0.0114
2808	0.0113
2807	0.0112
2806	0.0111
2805	0.0109
2804	0.0108
2803	0.0107
2802	0.0107
2801	0.0107
2800	0.0107
2799	0.0108
2798	0.0108
2797	0.0108
2796	0.0108
2795	0.0107
2794	0.0105
2793	0.0102
2792	0.01
2791	0.0099
2790	0.01
2789	0.0101
2788	0.01
2787	0.01
2786	0.0099
2785	0.0098
2784	0.0097
2783	0.0096
2782	0.0095
2781	0.0095
2780	0.0095
2779	0.0095
2778	0.0095
2777	0.0094
2776	0.0094
2775	0.0093
2774	0.0092
2773	0.0091
2772	0.009
2771	0.009
2770	0.009
2769	0.009
2768	0.0091
2767	0.009
2766	0.0089
2765	0.0088
2764	0.0086
2763	0.0086
2762	0.0086
2761	0.0085
2760	0.0084
2759	0.0083
2758	0.0083
2757	0.0083
2756	0.0085
2755	0.0086
2754	0.0086
2753	0.0084
2752	0.0083
2751	0.0086
2750	0.0089
2749	0.0092
2748	0.0091
2747	0.0089
2746	0.0087
2745	0.0086
2744	0.0084
2743	0.0083
2742	0.0082
2741	0.0082
2740	0.0083
2739	0.0083
2738	0.0083
2737	0.0082
2736	0.0081
2735	0.0081
2734	0.008
2733	0.0081
2732	0.0082
2731	0.0082
2730	0.0082
2729	0.0081
2728	0.0079
2727	0.0077
2726	0.0077
2725	0.0077
2724	0.0077
2723	0.0077
2722	0.0077
2721	0.0077
2720	0.0076
2719	0.0075
2718	0.0075
2717	0.0074
2716	0.0074
2715	0.0074
2714	0.0074
2713	0.0074
2712	0.0074
2711	0.0074
2710	0.0073
2709	0.0072
2708	0.0071
2707	0.0071
2706	0.0071
2705	0.0071
2704	0.0071
2703	0.0071
2702	0.007
2701	0.007
2700	0.0069
2699	0.0068
2698	0.0067
2697	0.0065
2696	0.0064
2695	0.0064
2694	0.0064
2693	0.0065
2692	0.0066
2691	0.0066
2690	0.0066
2689	0.0065
2688	0.0064
2687	0.0062
2686	0.0061
2685	0.0061
2684	0.0061
2683	0.0061
2682	0.0062
2681	0.0061
2680	0.006
2679	0.0059
2678	0.0059
2677	0.0059
2676	0.006
2675	0.0061
2674	0.0061
2673	0.006
2672	0.0058
2671	0.0057
2670	0.0056
2669	0.0056
2668	0.0054
2667	0.005
2666	0.0047
2665	0.0047
2664	0.005
2663	0.0054
2662	0.0056
2661	0.0056
2660	0.0056
2659	0.0056
2658	0.0056
2657	0.0055
2656	0.0055
2655	0.0055
2654	0.0055
2653	0.0055
2652	0.0055
2651	0.0054
2650	0.0055
2649	0.0055
2648	0.0055
2647	0.0054
2646	0.0053
2645	0.0051
2644	0.005
2643	0.0049
2642	0.0049
2641	0.0049
2640	0.0051
2639	0.0052
2638	0.0052
2637	0.0052
2636	0.0052
2635	0.0051
2634	0.0051
2633	0.0051
2632	0.0051
2631	0.0051
2630	0.0051
2629	0.0051
2628	0.0051
2627	0.0049
2626	0.0048
2625	0.0047
2624	0.0047
2623	0.0046
2622	0.0046
2621	0.0045
2620	0.0045
2619	0.0045
2618	0.0045
2617	0.0044
2616	0.0044
2615	0.0043
2614	0.0043
2613	0.0043
2612	0.0043
2611	0.0042
2610	0.0041
2609	0.0041
2608	0.0041
2607	0.0041
2606	0.0041
2605	0.0042
2604	0.0042
2603	0.0042
2602	0.0041
2601	0.0039
2600	0.0037
2599	0.0036
2598	0.0034
2597	0.0034
2596	0.0034
2595	0.0035
2594	0.0037
2593	0.0038
2592	0.0039
2591	0.0038
2590	0.0037
2589	0.0035
2588	0.0034
2587	0.0034
2586	0.0034
2585	0.0033
2584	0.0032
2583	0.003
2582	0.0029
2581	0.003
2580	0.0031
2579	0.0031
2578	0.0031
2577	0.0031
2576	0.0031
2575	0.0032
2574	0.0032
2573	0.0033
2572	0.0034
2571	0.0034
2570	0.0033
2569	0.0032
2568	0.003
2567	0.0029
2566	0.0028
2565	0.0028
2564	0.0029
2563	0.0029
2562	0.003
2561	0.003
2560	0.0031
2559	0.0032
2558	0.0033
2557	0.0034
2556	0.0033
2555	0.0031
2554	0.0029
2553	0.0028
2552	0.0028
2551	0.0029
2550	0.003
2549	0.003
2548	0.003
2547	0.0029
2546	0.0029
2545	0.003
2544	0.0031
2543	0.0032
2542	0.0032
2541	0.0031
2540	0.0032
2539	0.0032
2538	0.0032
2537	0.0031
2536	0.0029
2535	0.0028
2534	0.0028
2533	0.0028
2532	0.0027
2531	0.0027
2530	0.0026
2529	0.0025
2528	0.0024
2527	0.0023
2526	0.0022
2525	0.0022
2524	0.0023
2523	0.0024
2522	0.0025
2521	0.0026
2520	0.0026
2519	0.0026
2518	0.0025
2517	0.0024
2516	0.0024
2515	0.0024
2514	0.0025
2513	0.0025
2512	0.0025
2511	0.0024
2510	0.0022
2509	0.0021
2508	0.0019
2507	0.0018
2506	0.0018
2505	0.0018
2504	0.0019
2503	0.002
2502	0.002
2501	0.0019
2500	0.0016
2499	0.0015
2498	0.0016
2497	0.0017
2496	0.0018
2495	0.0018
2494	0.0018
2493	0.0018
2492	0.0018
2491	0.0017
2490	0.0016
2489	0.0016
2488	0.0016
2487	0.0016
2486	0.0017
2485	0.0018
2484	0.0019
2483	0.0019
2482	0.002
2481	0.002
2480	0.002
2479	0.0019
2478	0.0018
2477	0.0016
2476	0.0013
2475	0.0012
2474	0.0012
2473	0.0013
2472	0.0014
2471	0.0016
2470	0.0017
2469	0.0017
2468	0.0015
2467	0.0013
2466	0.0011
2465	0.001
2464	0.001
2463	0.001
2462	0.0012
2461	0.0014
2460	0.0016
2459	0.0016
2458	0.0016
2457	0.0015
2456	0.0014
2455	0.0013
2454	0.0012
2453	0.0012
2452	0.0012
2451	0.0012
2450	0.0012
2449	0.0012
2448	0.0012
2447	0.0012
2446	0.0011
2445	0.001
2444	0.0009
2443	0.0008
2442	0.0008
2441	0.0008
2440	0.0008
2439	0.0007
2438	0.0006
2437	0.0006
2436	0.0007
2435	0.0008
2434	0.0008
2433	0.0008
2432	0.0009
2431	0.0009
2430	0.0009
2429	0.0008
2428	0.0007
2427	0.0006
2426	0.0007
2425	0.0007
2424	0.0008
2423	0.0008
2422	0.0007
2421	0.0005
2420	0.0003
2419	0.0003
2418	0.0002
2417	0
2416	-0.0002
2415	-0.0002
2414	0
2413	0.0003
2412	0.0005
2411	0.0006
2410	0.0007
2409	0.0007
2408	0.0006
2407	0.0004
2406	0.0002
2405	0
2404	-0.0001
2403	-0.0001
2402	0
2401	0.0001
2400	0.0001
2399	0
2398	0
2397	0
2396	0
2395	-0.0001
2394	-0.0002
2393	-0.0002
2392	-0.0003
2391	-0.0003
2390	-0.0003
2389	-0.0004
2388	-0.0005
2387	-0.0007
2386	-0.0009
2385	-0.001
2384	-0.001
2383	-0.0012
2382	-0.0014
2381	-0.0015
2380	-0.0016
2379	-0.0017
2378	-0.0016
2377	-0.0015
2376	-0.0014
2375	-0.0015
2374	-0.0018
2373	-0.0021
2372	-0.0021
2371	-0.0019
2370	-0.0016
2369	-0.0013
2368	-0.0009
2367	-0.0008
2366	-0.001
2365	-0.0015
2364	-0.0021
2363	-0.0023
2362	-0.0022
2361	-0.002
2360	-0.002
2359	-0.0021
2358	-0.0023
2357	-0.0024
2356	-0.0024
2355	-0.0025
2354	-0.0026
2353	-0.0024
2352	-0.0022
2351	-0.0021
2350	-0.002
2349	-0.002
2348	-0.002
2347	-0.0019
2346	-0.0016
2345	-0.0013
2344	-0.0013
2343	-0.0016
2342	-0.0023
2341	-0.0028
2340	-0.003
2339	-0.0028
2338	-0.0024
2337	-0.0019
2336	-0.0016
2335	-0.0016
2334	-0.0018
2333	-0.002
2332	-0.002
2331	-0.0019
2330	-0.0017
2329	-0.0014
2328	-0.0011
2327	-0.0009
2326	-0.0009
2325	-0.001
2324	-0.0013
2323	-0.0014
2322	-0.0014
2321	-0.0012
2320	-0.001
2319	-0.0008
2318	-0.0007
2317	-0.0008
2316	-0.0009
2315	-0.0011
2314	-0.0012
2313	-0.0011
2312	-0.0009
2311	-0.0009
2310	-0.0009
2309	-0.0011
2308	-0.0011
2307	-0.0009
2306	-0.0006
2305	-0.0004
2304	-0.0004
2303	-0.0004
2302	-0.0005
2301	-0.0006
2300	-0.0005
2299	-0.0005
2298	-0.0004
2297	-0.0004
2296	-0.0002
2295	0
2294	0.0003
2293	0.0006
2292	0.0008
2291	0.0008
2290	0.0008
2289	0.0007
2288	0.0007
2287	0.0006
2286	0.0004
2285	0.0001
2284	-0.0001
2283	-0.0001
2282	-0.0001
2281	-0.0001
2280	-0.0001
2279	-0.0001
2278	-0.0001
2277	0
2276	0.0001
2275	0.0001
2274	0
2273	0
2272	0.0002
2271	0.0004
2270	0.0005
2269	0.0004
2268	0.0003
2267	0.0003
2266	0.0003
2265	0.0003
2264	0.0001
2263	0.0001
2262	0.0001
2261	0.0003
2260	0.0004
2259	0.0005
2258	0.0005
2257	0.0006
2256	0.0005
2255	0.0003
2254	-0.0001
2253	-0.0004
2252	-0.0004
2251	0
2250	0.0004
2249	0.0007
2248	0.0008
2247	0.0008
2246	0.0008
2245	0.0009
2244	0.0011
2243	0.0013
2242	0.0012
2241	0.0009
2240	0.0006
2239	0.0004
2238	0.0004
2237	0.0006
2236	0.0007
2235	0.0005
2234	0.0002
2233	0.0001
2232	0.0003
2231	0.0006
2230	0.001
2229	0.0011
2228	0.001
2227	0.0008
2226	0.0005
2225	0.0004
2224	0.0006
2223	0.0009
2222	0.001
2221	0.0008
2220	0.0007
2219	0.0005
2218	0.0004
2217	0.0003
2216	0.0004
2215	0.0006
2214	0.0009
2213	0.001
2212	0.001
2211	0.0012
2210	0.0014
2209	0.0014
2208	0.0012
2207	0.0009
2206	0.0006
2205	0.0004
2204	0.0004
2203	0.0005
2202	0.0009
2201	0.0014
2200	0.0016
2199	0.0014
2198	0.0011
2197	0.0011
2196	0.0013
2195	0.0016
2194	0.0018
2193	0.0019
2192	0.0019
2191	0.0019
2190	0.0019
2189	0.0017
2188	0.0015
2187	0.0012
2186	0.0011
2185	0.0011
2184	0.0012
2183	0.0012
2182	0.0011
2181	0.0012
2180	0.0014
2179	0.0016
2178	0.0014
2177	0.0008
2176	0
2175	-0.0008
2174	-0.0013
2173	-0.0011
2172	-0.0005
2171	-0.0006
2170	-0.0026
2169	-0.0061
2168	-0.009
2167	-0.009
2166	-0.0061
2165	-0.0021
2164	0.0008
2163	0.0019
2162	0.0023
2161	0.0027
2160	0.0028
2159	0.0022
2158	0.0009
2157	-0.0004
2156	-0.0011
2155	-0.0012
2154	-0.0009
2153	-0.0002
2152	0.0004
2151	0.0008
2150	0.0008
2149	0.0006
2148	0.0006
2147	0.0005
2146	0.0005
2145	0.0006
2144	0.0009
2143	0.0011
2142	0.0012
2141	0.0011
2140	0.001
2139	0.001
2138	0.001
2137	0.001
2136	0.001
2135	0.0009
2134	0.0005
2133	0.0001
2132	-0.0002
2131	-0.0004
2130	-0.0003
2129	-0.0002
2128	0
2127	0.0002
2126	0.0002
2125	0.0002
2124	0.0002
2123	0.0002
2122	0.0003
2121	0.0004
2120	0.0004
2119	0.0005
2118	0.0007
2117	0.0007
2116	0.0006
2115	0.0003
2114	-0.0001
2113	-0.0002
2112	-0.0001
2111	0.0001
2110	0.0003
2109	0.0005
2108	0.0005
2107	0.0005
2106	0.0003
2105	0.0002
2104	0.0003
2103	0.0005
2102	0.0007
2101	0.0006
2100	0.0003
2099	0
2098	-0.0001
2097	0
2096	0
2095	0.0001
2094	0.0002
2093	0.0002
2092	0.0002
2091	0.0003
2090	0.0003
2089	0.0002
2088	0.0001
2087	-0.0001
2086	-0.0001
2085	-0.0001
2084	0
2083	0
2082	0.0001
2081	0
2080	-0.0002
2079	-0.0003
2078	-0.0004
2077	-0.0002
2076	0.0002
2075	0.0004
2074	0.0004
2073	0.0004
2072	0.0003
2071	0.0001
2070	-0.0002
2069	-0.0004
2068	-0.0005
2067	-0.0005
2066	-0.0003
2065	-0.0002
2064	-0.0001
2063	0
2062	0
2061	-0.0002
2060	-0.0004
2059	-0.0004
2058	-0.0002
2057	0.0001
2056	0.0003
2055	0.0005
2054	0.0008
2053	0.0009
2052	0.0009
2051	0.0007
2050	0.0005
2049	0.0005
2048	0.0006
2047	0.0008
2046	0.0007
2045	0.0005
2044	0.0003
2043	0.0002
2042	0.0001
2041	0.0002
2040	0.0004
2039	0.0009
2038	0.0015
2037	0.002
2036	0.0019
2035	0.0014
2034	0.0007
2033	0.0002
2032	-0.0001
2031	-0.0004
2030	-0.0006
2029	-0.0005
2028	-0.0001
2027	0.0001
2026	0.0002
2025	0
2024	-0.0003
2023	-0.0006
2022	-0.0008
2021	-0.0009
2020	-0.0008
2019	-0.0007
2018	-0.0006
2017	-0.0007
2016	-0.0007
2015	-0.0004
2014	0.0002
2013	0.0008
2012	0.0011
2011	0.0009
2010	0.0004
2009	0.0001
2008	0.0001
2007	0.0001
2006	-0.0001
2005	-0.0004
2004	-0.0007
2003	-0.0008
[truncated: 1,488 more rows]

## Sheet: Results (3)
Najma PGB 03
Sample Name	Description	Saved or unsaved State	Spectrum quality check summary
Najma PGB 03	Sample 012 By Administrator Date Monday, January 21 2019	Saved	The Quality Checks give rise to multiple warnings for the sample.

## Sheet: Najma PGB 04
Najma PGB 04
cm-1	A
4000	-0.0046
3999	-0.0047
3998	-0.0048
3997	-0.0049
3996	-0.005
3995	-0.005
3994	-0.0051
3993	-0.0053
3992	-0.0055
3991	-0.0055
3990	-0.0054
3989	-0.0053
3988	-0.0051
3987	-0.0051
3986	-0.0051
3985	-0.0051
3984	-0.0051
3983	-0.0052
3982	-0.0053
3981	-0.0054
3980	-0.0055
3979	-0.0056
3978	-0.0057
3977	-0.0057
3976	-0.0058
3975	-0.0058
3974	-0.0057
3973	-0.0056
3972	-0.0055
3971	-0.0055
3970	-0.0054
3969	-0.0053
3968	-0.0053
3967	-0.0053
3966	-0.0054
3965	-0.0056
3964	-0.0058
3963	-0.006
3962	-0.006
3961	-0.0059
3960	-0.0057
3959	-0.0056
3958	-0.0055
3957	-0.0056
3956	-0.0057
3955	-0.0058
3954	-0.0059
3953	-0.006
3952	-0.006
3951	-0.006
3950	-0.0061
3949	-0.006
3948	-0.0058
3947	-0.0056
3946	-0.0055
3945	-0.0055
3944	-0.0054
3943	-0.0054
3942	-0.0053
3941	-0.0052
3940	-0.0053
3939	-0.0053
3938	-0.0054
3937	-0.0055
3936	-0.0055
3935	-0.0056
3934	-0.0056
3933	-0.0056
3932	-0.0055
3931	-0.0054
3930	-0.0054
3929	-0.0054
3928	-0.0054
3927	-0.0054
3926	-0.0055
3925	-0.0055
3924	-0.0056
3923	-0.0056
3922	-0.0056
3921	-0.0053
3920	-0.0051
3919	-0.0049
3918	-0.005
3917	-0.0053
3916	-0.0056
3915	-0.0057
3914	-0.0058
3913	-0.0058
3912	-0.0058
3911	-0.0058
3910	-0.0058
3909	-0.0058
3908	-0.0057
3907	-0.0056
3906	-0.0055
3905	-0.0053
3904	-0.0052
3903	-0.005
3902	-0.0049
3901	-0.0049
3900	-0.0051
3899	-0.0054
3898	-0.0057
3897	-0.0059
3896	-0.0059
3895	-0.0059
3894	-0.0058
3893	-0.0056
3892	-0.0055
3891	-0.0055
3890	-0.0056
3889	-0.0056
3888	-0.0056
3887	-0.0056
3886	-0.0058
3885	-0.006
3884	-0.006
3883	-0.0058
3882	-0.0057
3881	-0.0058
3880	-0.0059
3879	-0.006
3878	-0.0061
3877	-0.006
3876	-0.006
3875	-0.006
3874	-0.006
3873	-0.0059
3872	-0.0058
3871	-0.0057
3870	-0.0057
3869	-0.0057
3868	-0.0057
3867	-0.0056
3866	-0.0056
3865	-0.0057
3864	-0.0058
3863	-0.0058
3862	-0.0057
3861	-0.0056
3860	-0.0056
3859	-0.0056
3858	-0.0055
3857	-0.0054
3856	-0.0053
3855	-0.0052
3854	-0.0051
3853	-0.0052
3852	-0.0053
3851	-0.0052
3850	-0.005
3849	-0.0051
3848	-0.0052
3847	-0.0054
3846	-0.0055
3845	-0.0055
3844	-0.0055
3843	-0.0054
3842	-0.0052
3841	-0.0051
3840	-0.005
3839	-0.0048
3838	-0.0043
3837	-0.0036
3836	-0.0033
3835	-0.0036
3834	-0.0041
3833	-0.0046
3832	-0.005
3831	-0.0052
3830	-0.0055
3829	-0.0057
3828	-0.0058
3827	-0.0058
3826	-0.0057
3825	-0.0055
3824	-0.0052
3823	-0.0048
3822	-0.0047
3821	-0.0049
3820	-0.0052
3819	-0.0053
3818	-0.0053
3817	-0.0053
3816	-0.0055
3815	-0.0058
3814	-0.0059
3813	-0.0058
3812	-0.0056
3811	-0.0056
3810	-0.0056
3809	-0.0055
3808	-0.0055
3807	-0.0055
3806	-0.0056
3805	-0.0056
3804	-0.0053
3803	-0.0051
3802	-0.0051
3801	-0.0054
3800	-0.0056
3799	-0.0055
3798	-0.0053
3797	-0.0053
3796	-0.0054
3795	-0.0055
3794	-0.0055
3793	-0.0055
3792	-0.0055
3791	-0.0056
3790	-0.0059
3789	-0.0061
3788	-0.0062
3787	-0.0062
3786	-0.006
3785	-0.0058
3784	-0.0056
3783	-0.0055
3782	-0.0055
3781	-0.0056
3780	-0.0056
3779	-0.0057
3778	-0.0059
3777	-0.006
3776	-0.0059
3775	-0.0058
3774	-0.0057
3773	-0.0057
3772	-0.0056
3771	-0.0056
3770	-0.0057
3769	-0.0058
3768	-0.0057
3767	-0.0056
3766	-0.0055
3765	-0.0055
3764	-0.0055
3763	-0.0054
3762	-0.0054
3761	-0.0054
3760	-0.0054
3759	-0.0056
3758	-0.0056
3757	-0.0054
3756	-0.0051
3755	-0.0051
3754	-0.0055
3753	-0.0062
3752	-0.0066
3751	-0.006
3750	-0.0051
3749	-0.0044
3748	-0.0042
3747	-0.0041
3746	-0.004
3745	-0.0041
3744	-0.0045
3743	-0.0048
3742	-0.005
3741	-0.0051
3740	-0.0051
3739	-0.0051
3738	-0.0049
3737	-0.0048
3736	-0.0048
3735	-0.0049
3734	-0.0049
3733	-0.0048
3732	-0.0048
3731	-0.005
3730	-0.0051
3729	-0.005
3728	-0.005
3727	-0.005
3726	-0.005
3725	-0.005
3724	-0.005
3723	-0.005
3722	-0.0051
3721	-0.0052
3720	-0.0054
3719	-0.0055
3718	-0.0057
3717	-0.0058
3716	-0.0057
3715	-0.0055
3714	-0.0052
3713	-0.005
3712	-0.005
3711	-0.0051
3710	-0.0052
3709	-0.0054
3708	-0.0055
3707	-0.0055
3706	-0.0055
3705	-0.0055
3704	-0.0055
3703	-0.0056
3702	-0.0057
3701	-0.0056
3700	-0.0056
3699	-0.0056
3698	-0.0055
3697	-0.0056
3696	-0.0056
3695	-0.0057
3694	-0.0058
3693	-0.0058
3692	-0.0057
3691	-0.0055
3690	-0.0053
3689	-0.0053
3688	-0.0055
3687	-0.0056
3686	-0.0055
3685	-0.0054
3684	-0.0053
3683	-0.0053
3682	-0.0053
3681	-0.0054
3680	-0.0054
3679	-0.0053
3678	-0.005
3677	-0.0048
3676	-0.0049
3675	-0.0054
3674	-0.0057
3673	-0.0055
3672	-0.0051
3671	-0.005
3670	-0.0053
3669	-0.0056
3668	-0.0056
3667	-0.0054
3666	-0.0051
3665	-0.0049
3664	-0.0048
3663	-0.0048
3662	-0.0048
3661	-0.0049
3660	-0.005
3659	-0.005
3658	-0.005
3657	-0.0049
3656	-0.0049
3655	-0.005
3654	-0.0051
3653	-0.0051
3652	-0.005
3651	-0.0049
3650	-0.0047
3649	-0.0045
3648	-0.0045
3647	-0.0045
3646	-0.0046
3645	-0.0047
3644	-0.0047
3643	-0.0046
3642	-0.0047
3641	-0.0047
3640	-0.0048
3639	-0.0048
3638	-0.0048
3637	-0.0046
3636	-0.0045
3635	-0.0045
3634	-0.0045
3633	-0.0045
3632	-0.0043
3631	-0.004
3630	-0.0037
3629	-0.0036
3628	-0.0036
3627	-0.0036
3626	-0.0036
3625	-0.0037
3624	-0.0039
3623	-0.0042
3622	-0.0044
3621	-0.0044
3620	-0.0044
3619	-0.0043
3618	-0.0041
3617	-0.004
3616	-0.0039
3615	-0.0039
3614	-0.0039
3613	-0.0038
3612	-0.0037
3611	-0.0037
3610	-0.0036
3609	-0.0036
3608	-0.0036
3607	-0.0036
3606	-0.0036
3605	-0.0036
3604	-0.0034
3603	-0.0033
3602	-0.0033
3601	-0.0035
3600	-0.0037
3599	-0.0039
3598	-0.0038
3597	-0.0036
3596	-0.0033
3595	-0.0031
3594	-0.003
3593	-0.003
3592	-0.003
3591	-0.003
3590	-0.0031
3589	-0.0032
3588	-0.0032
3587	-0.0031
3586	-0.0029
3585	-0.0028
3584	-0.0028
3583	-0.0028
3582	-0.0027
3581	-0.0025
3580	-0.0022
3579	-0.0019
3578	-0.0017
3577	-0.0016
3576	-0.0016
3575	-0.0016
3574	-0.0017
3573	-0.0017
3572	-0.0017
3571	-0.0016
3570	-0.0015
3569	-0.0014
3568	-0.0013
3567	-0.0012
3566	-0.0012
3565	-0.0012
3564	-0.0012
3563	-0.0012
3562	-0.0012
3561	-0.0013
3560	-0.0012
3559	-0.001
3558	-0.0008
3557	-0.0006
3556	-0.0004
3555	-0.0003
3554	-0.0002
3553	-0.0001
3552	-0.0001
3551	-0.0002
3550	-0.0002
3549	-0.0002
3548	-0.0001
3547	0
3546	0.0001
3545	0.0001
3544	0.0001
3543	0.0001
3542	0.0003
3541	0.0006
3540	0.0008
3539	0.0009
3538	0.0009
3537	0.0008
3536	0.0006
3535	0.0006
3534	0.0008
3533	0.0011
3532	0.0014
3531	0.0015
3530	0.0015
3529	0.0015
3528	0.0014
3527	0.0014
3526	0.0014
3525	0.0014
3524	0.0016
3523	0.0018
3522	0.002
3521	0.0022
3520	0.0024
3519	0.0024
3518	0.0024
3517	0.0024
3516	0.0024
3515	0.0025
3514	0.0025
3513	0.0026
3512	0.0027
3511	0.0028
3510	0.0029
3509	0.0029
3508	0.0029
3507	0.003
3506	0.0031
3505	0.0032
3504	0.0033
3503	0.0034
3502	0.0035
3501	0.0037
3500	0.004
3499	0.0042
3498	0.0042
3497	0.0042
3496	0.0042
3495	0.0042
3494	0.0044
3493	0.0045
3492	0.0045
3491	0.0044
3490	0.0044
3489	0.0045
3488	0.0045
3487	0.0045
3486	0.0046
3485	0.0048
3484	0.0051
3483	0.0055
3482	0.0057
3481	0.0059
3480	0.006
3479	0.006
3478	0.006
3477	0.0059
3476	0.0059
3475	0.0059
3474	0.0059
3473	0.006
3472	0.0062
3471	0.0065
3470	0.0068
3469	0.007
3468	0.0071
3467	0.0071
3466	0.0072
3465	0.0073
3464	0.0073
3463	0.0074
3462	0.0076
3461	0.0078
3460	0.008
3459	0.008
3458	0.008
3457	0.0079
3456	0.0079
3455	0.008
3454	0.0082
3453	0.0083
3452	0.0085
3451	0.0086
3450	0.0087
3449	0.0088
3448	0.0088
3447	0.0088
3446	0.0088
3445	0.0089
3444	0.009
3443	0.009
3442	0.0089
3441	0.0088
3440	0.0087
3439	0.0087
3438	0.0088
3437	0.0089
3436	0.009
3435	0.0091
3434	0.0093
3433	0.0094
3432	0.0097
3431	0.01
3430	0.0102
3429	0.0104
3428	0.0105
3427	0.0106
3426	0.0106
3425	0.0105
3424	0.0104
3423	0.0103
3422	0.0104
3421	0.0105
3420	0.0108
3419	0.011
3418	0.011
3417	0.0108
3416	0.0106
3415	0.0105
3414	0.0106
3413	0.011
3412	0.0114
3411	0.0117
3410	0.0119
3409	0.0119
3408	0.0119
3407	0.0119
3406	0.0119
3405	0.0119
3404	0.0119
3403	0.012
3402	0.0122
3401	0.0123
3400	0.0122
3399	0.0121
3398	0.0119
3397	0.0119
3396	0.012
3395	0.0123
3394	0.0126
3393	0.0128
3392	0.013
3391	0.0131
3390	0.0133
3389	0.0135
3388	0.0135
3387	0.0135
3386	0.0135
3385	0.0136
3384	0.0138
3383	0.0139
3382	0.0138
3381	0.0137
3380	0.0135
3379	0.0135
3378	0.0135
3377	0.0136
3376	0.0137
3375	0.0139
3374	0.014
3373	0.0141
3372	0.014
3371	0.0138
3370	0.0137
3369	0.0137
3368	0.0139
3367	0.0143
3366	0.0147
3365	0.015
3364	0.0151
3363	0.0151
3362	0.0151
3361	0.0151
3360	0.015
3359	0.015
3358	0.015
3357	0.015
3356	0.015
3355	0.015
3354	0.0149
3353	0.015
3352	0.0151
3351	0.0153
3350	0.0155
3349	0.0154
3348	0.0153
3347	0.0151
3346	0.015
3345	0.0151
3344	0.0153
3343	0.0155
3342	0.0156
3341	0.0159
3340	0.0161
3339	0.0161
3338	0.0159
3337	0.0155
3336	0.0153
3335	0.0152
3334	0.0154
3333	0.0157
3332	0.0159
3331	0.0159
3330	0.0158
3329	0.0156
3328	0.0155
3327	0.0155
3326	0.0157
3325	0.0159
3324	0.0162
3323	0.0164
3322	0.0163
3321	0.0162
3320	0.0159
3319	0.0157
3318	0.0157
3317	0.0158
3316	0.0159
3315	0.016
3314	0.0159
3313	0.0156
3312	0.0154
3311	0.0153
3310	0.0154
3309	0.0157
3308	0.0161
3307	0.0165
3306	0.0168
3305	0.017
3304	0.0169
3303	0.0166
3302	0.0163
3301	0.0162
3300	0.0162
3299	0.0165
3298	0.0168
3297	0.0169
3296	0.0168
3295	0.0168
3294	0.0168
3293	0.0169
3292	0.0168
3291	0.0165
3290	0.016
3289	0.0157
3288	0.0156
3287	0.0158
3286	0.0161
3285	0.0165
3284	0.0168
3283	0.0172
3282	0.0175
3281	0.0178
3280	0.0179
3279	0.0178
3278	0.0176
3277	0.0172
3276	0.0167
3275	0.0162
3274	0.016
3273	0.0161
3272	0.0164
3271	0.0168
3270	0.0172
3269	0.0174
3268	0.0173
3267	0.017
3266	0.0166
3265	0.0162
3264	0.0159
3263	0.0158
3262	0.016
3261	0.0163
3260	0.0166
3259	0.017
3258	0.0174
3257	0.0176
3256	0.0174
3255	0.0171
3254	0.017
3253	0.0168
3252	0.0162
3251	0.0152
3250	0.0147
3249	0.0154
3248	0.0168
3247	0.0181
3246	0.0187
3245	0.0186
3244	0.0182
3243	0.0176
3242	0.0169
3241	0.0162
3240	0.0158
3239	0.0154
3238	0.0153
3237	0.0153
3236	0.0156
3235	0.0158
3234	0.016
3233	0.0163
3232	0.0166
3231	0.0166
3230	0.0164
3229	0.016
3228	0.0156
3227	0.0153
3226	0.0153
3225	0.0153
3224	0.0155
3223	0.0158
3222	0.0161
3221	0.0164
3220	0.0167
3219	0.0168
3218	0.0165
3217	0.0161
3216	0.0157
3215	0.0153
3214	0.0149
3213	0.0146
3212	0.0143
3211	0.0143
3210	0.0144
3209	0.0148
3208	0.0152
3207	0.0154
3206	0.0154
3205	0.0153
3204	0.0153
3203	0.0153
3202	0.0154
3201	0.0153
3200	0.0152
3199	0.0151
3198	0.0152
3197	0.0153
3196	0.0155
3195	0.0156
3194	0.0154
3193	0.0151
3192	0.0147
3191	0.0144
3190	0.0142
3189	0.014
3188	0.0139
3187	0.014
3186	0.0142
3185	0.0144
3184	0.0144
3183	0.0143
3182	0.0141
3181	0.014
3180	0.0141
3179	0.0143
3178	0.0144
3177	0.0144
3176	0.0143
3175	0.0141
3174	0.0138
3173	0.0137
3172	0.0137
3171	0.0138
3170	0.014
3169	0.0142
3168	0.0141
3167	0.0138
3166	0.0135
3165	0.0132
3164	0.0131
3163	0.0132
3162	0.0133
3161	0.0134
3160	0.0133
3159	0.0132
3158	0.0131
3157	0.0131
3156	0.0129
3155	0.0128
3154	0.0127
3153	0.0128
3152	0.0129
3151	0.013
3150	0.0129
3149	0.0127
3148	0.0124
3147	0.0121
3146	0.0118
3145	0.0117
3144	0.0117
3143	0.0117
3142	0.0117
3141	0.0117
3140	0.0116
3139	0.0115
3138	0.0116
3137	0.0117
3136	0.0117
3135	0.0117
3134	0.0114
3133	0.0112
3132	0.011
3131	0.0109
3130	0.0108
3129	0.0108
3128	0.0109
3127	0.0109
3126	0.0107
3125	0.0106
3124	0.0104
3123	0.0101
3122	0.0098
3121	0.0096
3120	0.0095
3119	0.0096
3118	0.0098
3117	0.01
3116	0.0102
3115	0.0103
3114	0.0104
3113	0.0105
3112	0.0105
3111	0.0104
3110	0.0102
3109	0.01
3108	0.0097
3107	0.0095
3106	0.0094
3105	0.0093
3104	0.0093
3103	0.0095
3102	0.0097
3101	0.0097
3100	0.0097
3099	0.0095
3098	0.0092
3097	0.009
3096	0.0089
3095	0.0088
3094	0.0088
3093	0.0087
3092	0.0086
3091	0.0086
3090	0.0086
3089	0.0085
3088	0.0083
3087	0.0081
3086	0.008
3085	0.008
3084	0.0079
3083	0.008
3082	0.008
3081	0.0079
3080	0.0078
3079	0.0076
3078	0.0075
3077	0.0075
3076	0.0076
3075	0.0077
3074	0.0076
3073	0.0075
3072	0.0074
3071	0.0073
3070	0.0073
3069	0.0073
3068	0.0073
3067	0.0072
3066	0.0069
3065	0.0067
3064	0.0065
3063	0.0064
3062	0.0062
3061	0.0062
3060	0.0062
3059	0.0063
3058	0.0064
3057	0.0065
3056	0.0066
3055	0.0065
3054	0.0064
3053	0.0062
3052	0.006
3051	0.0059
3050	0.0057
3049	0.0056
3048	0.0055
3047	0.0053
3046	0.0053
3045	0.0052
3044	0.0052
3043	0.0053
3042	0.0053
3041	0.0053
3040	0.0054
3039	0.0053
3038	0.0052
3037	0.0051
3036	0.0049
3035	0.0048
3034	0.0048
3033	0.0048
3032	0.0049
3031	0.0049
3030	0.0048
3029	0.0046
3028	0.0044
3027	0.0043
3026	0.0042
3025	0.0042
3024	0.0042
3023	0.0043
3022	0.0044
3021	0.0045
3020	0.0045
3019	0.0045
3018	0.0044
3017	0.0043
3016	0.0042
3015	0.0042
3014	0.0042
3013	0.0043
3012	0.0044
3011	0.0044
3010	0.0044
3009	0.0044
3008	0.0044
3007	0.0045
3006	0.0046
3005	0.0046
3004	0.0046
3003	0.0046
3002	0.0047
3001	0.0049
3000	0.0051
2999	0.0053
2998	0.0055
2997	0.0055
2996	0.0055
2995	0.0055
2994	0.0055
2993	0.0055
2992	0.0054
2991	0.0054
2990	0.0055
2989	0.0056
2988	0.0058
2987	0.006
2986	0.0062
2985	0.0065
2984	0.0068
2983	0.0072
2982	0.0075
2981	0.0075
2980	0.0074
2979	0.0072
2978	0.0071
2977	0.007
2976	0.0069
2975	0.0069
2974	0.007
2973	0.0072
2972	0.0075
2971	0.0076
2970	0.0075
2969	0.0072
2968	0.0069
2967	0.0067
2966	0.0066
2965	0.0066
2964	0.0067
2963	0.0068
2962	0.0068
2961	0.0068
2960	0.0066
2959	0.0065
2958	0.0065
2957	0.0065
2956	0.0067
2955	0.0068
2954	0.0069
2953	0.0069
2952	0.0069
2951	0.007
2950	0.007
2949	0.0071
2948	0.0072
2947	0.0072
2946	0.0073
2945	0.0073
2944	0.0073
2943	0.0072
2942	0.0072
2941	0.0073
2940	0.0074
2939	0.0075
2938	0.0076
2937	0.0078
2936	0.0079
2935	0.0081
2934	0.0083
2933	0.0085
2932	0.0086
2931	0.0086
2930	0.0086
2929	0.0087
2928	0.0088
2927	0.0088
2926	0.0088
2925	0.0089
2924	0.0091
2923	0.0092
2922	0.0092
2921	0.009
2920	0.0088
2919	0.0087
2918	0.0087
2917	0.0088
2916	0.009
2915	0.009
2914	0.0089
2913	0.0088
2912	0.0086
2911	0.0085
2910	0.0084
2909	0.0082
2908	0.0081
2907	0.008
2906	0.0079
2905	0.0077
2904	0.0077
2903	0.0077
2902	0.0077
2901	0.0077
2900	0.0077
2899	0.0078
2898	0.0078
2897	0.0079
2896	0.008
2895	0.0081
2894	0.0082
2893	0.0082
2892	0.0081
2891	0.008
2890	0.0079
2889	0.0079
2888	0.0078
2887	0.0077
2886	0.0077
2885	0.0076
2884	0.0076
2883	0.0075
2882	0.0075
2881	0.0075
2880	0.0075
2879	0.0074
2878	0.0072
2877	0.0071
2876	0.0069
2875	0.0069
2874	0.0069
2873	0.0069
2872	0.0069
2871	0.0068
2870	0.0067
2869	0.0067
2868	0.0066
2867	0.0066
2866	0.0065
2865	0.0063
2864	0.0061
2863	0.006
2862	0.0059
2861	0.0058
2860	0.0058
2859	0.0059
2858	0.0059
2857	0.006
2856	0.006
2855	0.0061
2854	0.006
2853	0.0059
2852	0.0058
2851	0.0057
2850	0.0056
2849	0.0055
2848	0.0053
2847	0.0051
2846	0.0048
2845	0.0046
2844	0.0045
2843	0.0044
2842	0.0044
2841	0.0044
2840	0.0044
2839	0.0045
2838	0.0044
2837	0.0043
2836	0.0042
2835	0.0041
2834	0.0042
2833	0.0042
2832	0.0042
2831	0.0042
2830	0.0041
2829	0.0041
2828	0.0039
2827	0.0037
2826	0.0035
2825	0.0034
2824	0.0033
2823	0.0032
2822	0.0033
2821	0.0034
2820	0.0034
2819	0.0034
2818	0.0034
2817	0.0034
2816	0.0033
2815	0.0033
2814	0.0032
2813	0.0032
2812	0.003
2811	0.0029
2810	0.0028
2809	0.0027
2808	0.0026
2807	0.0025
2806	0.0025
2805	0.0025
2804	0.0026
2803	0.0026
2802	0.0025
2801	0.0025
2800	0.0025
2799	0.0024
2798	0.0025
2797	0.0025
2796	0.0025
2795	0.0024
2794	0.0022
2793	0.002
2792	0.0018
2791	0.0018
2790	0.0018
2789	0.0019
2788	0.0019
2787	0.0019
2786	0.0019
2785	0.0019
2784	0.0017
2783	0.0015
2782	0.0014
2781	0.0014
2780	0.0015
2779	0.0017
2778	0.0017
2777	0.0017
2776	0.0017
2775	0.0016
2774	0.0015
2773	0.0015
2772	0.0014
2771	0.0014
2770	0.0014
2769	0.0013
2768	0.0012
2767	0.0012
2766	0.0013
2765	0.0013
2764	0.0013
2763	0.0012
2762	0.0012
2761	0.0011
2760	0.001
2759	0.001
2758	0.001
2757	0.001
2756	0.0011
2755	0.0012
2754	0.0011
2753	0.0008
2752	0.0007
2751	0.001
2750	0.0015
2749	0.0018
2748	0.0018
2747	0.0016
2746	0.0013
2745	0.0012
2744	0.001
2743	0.0009
2742	0.0009
2741	0.0009
2740	0.0009
2739	0.001
2738	0.001
2737	0.0011
2736	0.001
2735	0.0009
2734	0.0009
2733	0.0008
2732	0.0008
2731	0.0009
2730	0.0009
2729	0.0009
2728	0.0008
2727	0.0007
2726	0.0007
2725	0.0007
2724	0.0006
2723	0.0006
2722	0.0006
2721	0.0005
2720	0.0005
2719	0.0005
2718	0.0005
2717	0.0005
2716	0.0004
2715	0.0004
2714	0.0004
2713	0.0005
2712	0.0005
2711	0.0005
2710	0.0005
2709	0.0004
2708	0.0004
2707	0.0004
2706	0.0004
2705	0.0005
2704	0.0004
2703	0.0003
2702	0.0001
2701	0
2700	0
2699	0
2698	-0.0001
2697	-0.0001
2696	-0.0001
2695	-0.0001
2694	-0.0001
2693	0
2692	0
2691	0
2690	0
2689	-0.0001
2688	-0.0001
2687	-0.0001
2686	-0.0002
2685	-0.0003
2684	-0.0004
2683	-0.0004
2682	-0.0005
2681	-0.0005
2680	-0.0005
2679	-0.0005
2678	-0.0005
2677	-0.0005
2676	-0.0005
2675	-0.0004
2674	-0.0004
2673	-0.0005
2672	-0.0007
2671	-0.0008
2670	-0.0008
2669	-0.0007
2668	-0.0008
2667	-0.0012
2666	-0.0015
2665	-0.0015
2664	-0.0012
2663	-0.0009
2662	-0.0007
2661	-0.0007
2660	-0.0007
2659	-0.0007
2658	-0.0007
2657	-0.0007
2656	-0.0007
2655	-0.0007
2654	-0.0007
2653	-0.0006
2652	-0.0006
2651	-0.0005
2650	-0.0005
2649	-0.0005
2648	-0.0006
2647	-0.0006
2646	-0.0007
2645	-0.0008
2644	-0.0009
2643	-0.001
2642	-0.0011
2641	-0.001
2640	-0.0009
2639	-0.0007
2638	-0.0006
2637	-0.0005
2636	-0.0005
2635	-0.0006
2634	-0.0007
2633	-0.0008
2632	-0.0009
2631	-0.0009
2630	-0.0009
2629	-0.0009
2628	-0.0009
2627	-0.001
2626	-0.0012
2625	-0.0013
2624	-0.0013
2623	-0.0013
2622	-0.0012
2621	-0.0012
2620	-0.0011
2619	-0.001
2618	-0.0011
2617	-0.0012
2616	-0.0013
2615	-0.0013
2614	-0.0012
2613	-0.0012
2612	-0.0012
2611	-0.0012
2610	-0.0014
2609	-0.0016
2608	-0.0018
2607	-0.0018
2606	-0.0018
2605	-0.0018
2604	-0.0017
2603	-0.0016
2602	-0.0016
2601	-0.0016
2600	-0.0017
2599	-0.0018
2598	-0.0018
2597	-0.0019
2596	-0.0018
2595	-0.0018
2594	-0.0018
2593	-0.0017
2592	-0.0017
2591	-0.0017
2590	-0.0018
2589	-0.0019
2588	-0.002
2587	-0.0021
2586	-0.0022
2585	-0.0023
2584	-0.0026
2583	-0.0028
2582	-0.0028
2581	-0.0026
2580	-0.0025
2579	-0.0023
2578	-0.0022
2577	-0.0021
2576	-0.002
2575	-0.0019
2574	-0.0018
2573	-0.0018
2572	-0.0018
2571	-0.0018
2570	-0.0019
2569	-0.0021
2568	-0.0023
2567	-0.0024
2566	-0.0025
2565	-0.0025
2564	-0.0025
2563	-0.0025
2562	-0.0024
2561	-0.0024
2560	-0.0023
2559	-0.0021
2558	-0.0019
2557	-0.0018
2556	-0.002
2555	-0.0023
2554	-0.0025
2553	-0.0027
2552	-0.0027
2551	-0.0027
2550	-0.0026
2549	-0.0027
2548	-0.0027
2547	-0.0028
2546	-0.0026
2545	-0.0023
2544	-0.002
2543	-0.0019
2542	-0.0018
2541	-0.0018
2540	-0.0019
2539	-0.002
2538	-0.0022
2537	-0.0022
2536	-0.0022
2535	-0.0022
2534	-0.0022
2533	-0.0022
2532	-0.0023
2531	-0.0024
2530	-0.0025
2529	-0.0027
2528	-0.0028
2527	-0.003
2526	-0.0031
2525	-0.0031
2524	-0.003
2523	-0.0028
2522	-0.0026
2521	-0.0024
2520	-0.0022
2519	-0.0022
2518	-0.0023
2517	-0.0024
2516	-0.0025
2515	-0.0025
2514	-0.0026
2513	-0.0026
2512	-0.0026
2511	-0.0026
2510	-0.0027
2509	-0.0028
2508	-0.0028
2507	-0.0028
2506	-0.0028
2505	-0.0028
2504	-0.0029
2503	-0.0028
2502	-0.0027
2501	-0.0026
2500	-0.0027
2499	-0.0029
2498	-0.0031
2497	-0.0032
2496	-0.0033
2495	-0.0033
2494	-0.0033
2493	-0.0032
2492	-0.0031
2491	-0.0031
2490	-0.0032
2489	-0.0033
2488	-0.0034
2487	-0.0035
2486	-0.0035
2485	-0.0033
2484	-0.0031
2483	-0.0029
2482	-0.0027
2481	-0.0027
2480	-0.0028
2479	-0.003
2478	-0.0032
2477	-0.0034
2476	-0.0034
2475	-0.0035
2474	-0.0034
2473	-0.0033
2472	-0.0032
2471	-0.0032
2470	-0.0032
2469	-0.0031
2468	-0.0031
2467	-0.0031
2466	-0.0031
2465	-0.0032
2464	-0.0033
2463	-0.0034
2462	-0.0035
2461	-0.0036
2460	-0.0035
2459	-0.0035
2458	-0.0034
2457	-0.0033
2456	-0.0033
2455	-0.0033
2454	-0.0034
2453	-0.0034
2452	-0.0034
2451	-0.0033
2450	-0.0033
2449	-0.0033
2448	-0.0034
2447	-0.0034
2446	-0.0035
2445	-0.0036
2444	-0.0036
2443	-0.0037
2442	-0.0037
2441	-0.0038
2440	-0.0038
2439	-0.0038
2438	-0.0038
2437	-0.0037
2436	-0.0036
2435	-0.0036
2434	-0.0036
2433	-0.0036
2432	-0.0037
2431	-0.0037
2430	-0.0037
2429	-0.0036
2428	-0.0036
2427	-0.0037
2426	-0.0038
2425	-0.0037
2424	-0.0037
2423	-0.0036
2422	-0.0036
2421	-0.0037
2420	-0.0038
2419	-0.004
2418	-0.0042
2417	-0.0044
2416	-0.0045
2415	-0.0045
2414	-0.0044
2413	-0.0042
2412	-0.004
2411	-0.0039
2410	-0.0038
2409	-0.0037
2408	-0.0036
2407	-0.0037
2406	-0.0039
2405	-0.004
2404	-0.0041
2403	-0.0042
2402	-0.0042
2401	-0.0042
2400	-0.0043
2399	-0.0044
2398	-0.0044
2397	-0.0044
2396	-0.0043
2395	-0.0043
2394	-0.0043
2393	-0.0044
2392	-0.0044
2391	-0.0045
2390	-0.0046
2389	-0.0048
2388	-0.005
2387	-0.0051
2386	-0.0051
2385	-0.0049
2384	-0.0046
2383	-0.0045
2382	-0.0045
2381	-0.0047
2380	-0.0048
2379	-0.005
2378	-0.0052
2377	-0.0052
2376	-0.0051
2375	-0.0049
2374	-0.0048
2373	-0.0047
2372	-0.0047
2371	-0.0048
2370	-0.0049
2369	-0.005
2368	-0.0049
2367	-0.0049
2366	-0.0053
2365	-0.0059
2364	-0.0065
2363	-0.0066
2362	-0.0062
2361	-0.0054
2360	-0.0046
2359	-0.0041
2358	-0.0041
2357	-0.0042
2356	-0.0045
2355	-0.0048
2354	-0.0051
2353	-0.0051
2352	-0.0051
2351	-0.0051
2350	-0.0051
2349	-0.0052
2348	-0.0052
2347	-0.0052
2346	-0.0051
2345	-0.005
2344	-0.0048
2343	-0.0047
2342	-0.0048
2341	-0.0052
2340	-0.0054
2339	-0.0052
2338	-0.005
2337	-0.0048
2336	-0.0048
2335	-0.0049
2334	-0.0052
2333	-0.0057
2332	-0.0061
2331	-0.0064
2330	-0.0065
2329	-0.0063
2328	-0.0059
2327	-0.0053
2326	-0.0048
2325	-0.0047
2324	-0.0049
2323	-0.0051
2322	-0.0052
2321	-0.0052
2320	-0.0052
2319	-0.0051
2318	-0.0049
2317	-0.0046
2316	-0.0044
2315	-0.0042
2314	-0.0041
2313	-0.0042
2312	-0.0043
2311	-0.0045
2310	-0.0047
2309	-0.0048
2308	-0.0047
2307	-0.0046
2306	-0.0044
2305	-0.0044
2304	-0.0045
2303	-0.0046
2302	-0.0045
2301	-0.0043
2300	-0.004
2299	-0.0036
2298	-0.0034
2297	-0.0034
2296	-0.0034
2295	-0.0034
2294	-0.0034
2293	-0.0033
2292	-0.0034
2291	-0.0036
2290	-0.0035
2289	-0.0033
2288	-0.003
2287	-0.003
2286	-0.0033
2285	-0.0038
2284	-0.0041
2283	-0.004
2282	-0.0037
2281	-0.0035
2280	-0.0034
2279	-0.0035
2278	-0.0036
2277	-0.0037
2276	-0.0037
2275	-0.0038
2274	-0.0039
2273	-0.0039
2272	-0.0037
2271	-0.0036
2270	-0.0036
2269	-0.0039
2268	-0.004
2267	-0.0039
2266	-0.0037
2265	-0.0035
2264	-0.0035
2263	-0.0036
2262	-0.0038
2261	-0.0039
2260	-0.004
2259	-0.0041
2258	-0.004
2257	-0.0037
2256	-0.0034
2255	-0.0034
2254	-0.0037
2253	-0.0042
2252	-0.0046
2251	-0.0046
2250	-0.0044
2249	-0.0039
2248	-0.0032
2247	-0.0028
2246	-0.0026
2245	-0.0028
2244	-0.0032
2243	-0.0036
2242	-0.004
2241	-0.0042
2240	-0.0042
2239	-0.0039
2238	-0.0035
2237	-0.0032
2236	-0.0032
2235	-0.0035
2234	-0.0038
2233	-0.0038
2232	-0.0035
2231	-0.0031
2230	-0.0028
2229	-0.0028
2228	-0.0032
2227	-0.0038
2226	-0.0046
2225	-0.0051
2224	-0.0052
2223	-0.0048
2222	-0.0042
2221	-0.0037
2220	-0.0032
2219	-0.0031
2218	-0.0034
2217	-0.0038
2216	-0.004
2215	-0.0037
2214	-0.0033
2213	-0.003
2212	-0.003
2211	-0.0028
2210	-0.0023
2209	-0.0016
2208	-0.0011
2207	-0.0013
2206	-0.0022
2205	-0.0033
2204	-0.0043
2203	-0.0049
2202	-0.0052
2201	-0.0052
2200	-0.0049
2199	-0.0043
2198	-0.0032
2197	-0.0018
2196	-0.0006
2195	0
2194	0.0002
2193	-0.0001
2192	-0.0008
2191	-0.002
2190	-0.0034
2189	-0.0045
2188	-0.0049
2187	-0.0046
2186	-0.0036
2185	-0.0024
2184	-0.0017
2183	-0.0019
2182	-0.0029
2181	-0.0041
2180	-0.0047
2179	-0.0045
2178	-0.0038
2177	-0.003
2176	-0.0029
2175	-0.004
2174	-0.0058
2173	-0.007
2172	-0.0069
2171	-0.0063
2170	-0.0067
2169	-0.0085
2168	-0.0106
2167	-0.0111
2166	-0.0099
2165	-0.008
2164	-0.0064
2163	-0.0051
2162	-0.004
2161	-0.0032
2160	-0.003
2159	-0.0035
2158	-0.0038
2157	-0.0037
2156	-0.0033
2155	-0.003
2154	-0.003
2153	-0.0035
2152	-0.0044
2151	-0.0054
2150	-0.006
2149	-0.0059
2148	-0.0051
2147	-0.0037
2146	-0.0024
2145	-0.0016
2144	-0.0015
2143	-0.0023
2142	-0.0036
2141	-0.0049
2140	-0.0059
2139	-0.0063
2138	-0.0061
2137	-0.0053
2136	-0.0041
2135	-0.0028
2134	-0.002
2133	-0.0019
2132	-0.0021
2131	-0.0026
2130	-0.0031
2129	-0.0038
2128	-0.0045
2127	-0.005
2126	-0.0054
2125	-0.0054
2124	-0.0053
2123	-0.0051
2122	-0.0048
2121	-0.0046
2120	-0.0042
2119	-0.0039
2118	-0.0036
2117	-0.0035
2116	-0.0038
2115	-0.0043
2114	-0.0047
2113	-0.0048
2112	-0.0044
2111	-0.0038
2110	-0.0033
2109	-0.0031
2108	-0.0031
2107	-0.0033
2106	-0.0036
2105	-0.004
2104	-0.0043
2103	-0.0043
2102	-0.0043
2101	-0.0042
2100	-0.0042
2099	-0.0044
2098	-0.0046
2097	-0.0049
2096	-0.0051
2095	-0.0051
2094	-0.0048
2093	-0.0043
2092	-0.0039
2091	-0.0038
2090	-0.004
2089	-0.0044
2088	-0.0047
2087	-0.0048
2086	-0.0046
2085	-0.004
2084	-0.0035
2083	-0.0033
2082	-0.0036
2081	-0.0041
2080	-0.0046
2079	-0.0048
2078	-0.0045
2077	-0.0042
2076	-0.0041
2075	-0.0042
2074	-0.0043
2073	-0.0043
2072	-0.0042
2071	-0.0043
2070	-0.0045
2069	-0.0044
2068	-0.004
2067	-0.0036
2066	-0.0034
2065	-0.0035
2064	-0.0037
2063	-0.004
2062	-0.0044
2061	-0.0047
2060	-0.0049
2059	-0.0049
2058	-0.0049
2057	-0.0048
2056	-0.0047
2055	-0.0046
2054	-0.0043
2053	-0.0038
2052	-0.0032
2051	-0.0026
2050	-0.0024
2049	-0.0026
2048	-0.003
2047	-0.0034
2046	-0.0039
2045	-0.0042
2044	-0.004
2043	-0.0032
2042	-0.0025
2041	-0.0022
2040	-0.0022
2039	-0.0021
2038	-0.0024
2037	-0.0032
2036	-0.0046
2035	-0.006
2034	-0.0067
2033	-0.0066
2032	-0.006
2031	-0.0054
2030	-0.005
2029	-0.0046
2028	-0.0043
2027	-0.0039
2026	-0.0035
2025	-0.0033
2024	-0.0032
2023	-0.0034
2022	-0.0039
2021	-0.0046
2020	-0.0053
2019	-0.0058
2018	-0.0059
2017	-0.0059
2016	-0.0059
2015	-0.0057
2014	-0.0055
2013	-0.0052
2012	-0.0051
2011	-0.005
2010	-0.005
2009	-0.0046
2008	-0.0041
2007	-0.0037
2006	-0.0035
2005	-0.0035
2004	-0.0036
2003	-0.0038
[truncated: 1,488 more rows]

## Sheet: Results (4)
Najma PGB 04
Sample Name	Description	Saved or unsaved State	Spectrum quality check summary
Najma PGB 04	Sample 013 By Administrator Date Monday, January 21 2019	Saved	The Quality Checks give rise to multiple warnings for the sample.

## Sheet: Najma PGB 05
Najma PGB 05
cm-1	A
4000	-0.0135
3999	-0.0136
3998	-0.0136
3997	-0.0137
3996	-0.0137
3995	-0.014
3994	-0.014
3993	-0.014
3992	-0.0139
3991	-0.0139
3990	-0.0139
3989	-0.0139
3988	-0.0138
3987	-0.0138
3986	-0.0139
3985	-0.0139
3984	-0.014
3983	-0.014
3982	-0.0141
3981	-0.0142
3980	-0.0143
3979	-0.0142
3978	-0.0142
3977	-0.0142
3976	-0.0142
3975	-0.0143
3974	-0.0142
3973	-0.0142
3972	-0.0142
3971	-0.0142
3970	-0.0142
3969	-0.0141
3968	-0.0141
3967	-0.014
3966	-0.014
3965	-0.0141
3964	-0.0142
3963	-0.0143
3962	-0.0144
3961	-0.0144
3960	-0.0144
3959	-0.0143
3958	-0.0143
3957	-0.0142
3956	-0.0142
3955	-0.0143
3954	-0.0143
3953	-0.0144
3952	-0.0144
3951	-0.0144
3950	-0.0144
3949	-0.0143
3948	-0.0142
3947	-0.0141
3946	-0.0141
3945	-0.0141
3944	-0.0141
3943	-0.014
3942	-0.014
3941	-0.014
3940	-0.014
3939	-0.014
3938	-0.014
3937	-0.0138
3936	-0.0138
3935	-0.0138
3934	-0.0139
3933	-0.0139
3932	-0.0139
3931	-0.0138
3930	-0.0139
3929	-0.0139
3928	-0.014
3927	-0.0141
3926	-0.0142
3925	-0.0141
3924	-0.0141
3923	-0.0141
3922	-0.014
3921	-0.0139
3920	-0.0136
3919	-0.0135
3918	-0.0135
3917	-0.0137
3916	-0.0139
3915	-0.0141
3914	-0.0143
3913	-0.0144
3912	-0.0144
3911	-0.0144
3910	-0.0144
3909	-0.0143
3908	-0.0143
3907	-0.0142
3906	-0.014
3905	-0.0138
3904	-0.0135
3903	-0.0133
3902	-0.0134
3901	-0.0136
3900	-0.0139
3899	-0.0141
3898	-0.0143
3897	-0.0143
3896	-0.0143
3895	-0.0143
3894	-0.0142
3893	-0.014
3892	-0.0139
3891	-0.014
3890	-0.0142
3889	-0.0144
3888	-0.0144
3887	-0.0144
3886	-0.0145
3885	-0.0145
3884	-0.0146
3883	-0.0145
3882	-0.0144
3881	-0.0144
3880	-0.0144
3879	-0.0145
3878	-0.0145
3877	-0.0145
3876	-0.0144
3875	-0.0144
3874	-0.0145
3873	-0.0146
3872	-0.0145
3871	-0.0143
3870	-0.0141
3869	-0.0141
3868	-0.0142
3867	-0.0142
3866	-0.0143
3865	-0.0143
3864	-0.0143
3863	-0.0142
3862	-0.014
3861	-0.014
3860	-0.014
3859	-0.0141
3858	-0.0141
3857	-0.0142
3856	-0.0143
3855	-0.0143
3854	-0.0141
3853	-0.0141
3852	-0.0143
3851	-0.0142
3850	-0.014
3849	-0.0139
3848	-0.0139
3847	-0.0139
3846	-0.0139
3845	-0.0138
3844	-0.0138
3843	-0.0137
3842	-0.0135
3841	-0.0134
3840	-0.0135
3839	-0.0134
3838	-0.013
3837	-0.0123
3836	-0.0119
3835	-0.0122
3834	-0.0128
3833	-0.0136
3832	-0.014
3831	-0.0143
3830	-0.0144
3829	-0.0144
3828	-0.0143
3827	-0.0142
3826	-0.0142
3825	-0.0141
3824	-0.0139
3823	-0.0136
3822	-0.0134
3821	-0.0136
3820	-0.0138
3819	-0.0138
3818	-0.0137
3817	-0.0137
3816	-0.014
3815	-0.0144
3814	-0.0146
3813	-0.0145
3812	-0.0145
3811	-0.0144
3810	-0.0144
3809	-0.0143
3808	-0.0141
3807	-0.0141
3806	-0.0141
3805	-0.0142
3804	-0.014
3803	-0.0138
3802	-0.0139
3801	-0.0141
3800	-0.0143
3799	-0.0142
3798	-0.014
3797	-0.014
3796	-0.0142
3795	-0.0145
3794	-0.0146
3793	-0.0145
3792	-0.0143
3791	-0.0143
3790	-0.0144
3789	-0.0145
3788	-0.0146
3787	-0.0147
3786	-0.0146
3785	-0.0145
3784	-0.0143
3783	-0.0142
3782	-0.0142
3781	-0.0142
3780	-0.0141
3779	-0.0142
3778	-0.0143
3777	-0.0145
3776	-0.0146
3775	-0.0146
3774	-0.0146
3773	-0.0145
3772	-0.0144
3771	-0.0142
3770	-0.0142
3769	-0.0142
3768	-0.0142
3767	-0.0141
3766	-0.0141
3765	-0.0141
3764	-0.0142
3763	-0.0141
3762	-0.014
3761	-0.014
3760	-0.0141
3759	-0.0141
3758	-0.0142
3757	-0.0141
3756	-0.014
3755	-0.014
3754	-0.0145
3753	-0.0153
3752	-0.0155
3751	-0.0148
3750	-0.0136
3749	-0.0129
3748	-0.0126
3747	-0.0126
3746	-0.0126
3745	-0.0128
3744	-0.0132
3743	-0.0136
3742	-0.0137
3741	-0.0137
3740	-0.0138
3739	-0.0139
3738	-0.0139
3737	-0.0138
3736	-0.0137
3735	-0.0137
3734	-0.0136
3733	-0.0134
3732	-0.0135
3731	-0.0138
3730	-0.014
3729	-0.014
3728	-0.014
3727	-0.014
3726	-0.0139
3725	-0.0138
3724	-0.0137
3723	-0.0137
3722	-0.0139
3721	-0.0141
3720	-0.0142
3719	-0.0143
3718	-0.0142
3717	-0.0141
3716	-0.014
3715	-0.0139
3714	-0.0138
3713	-0.0138
3712	-0.0138
3711	-0.0139
3710	-0.0138
3709	-0.0138
3708	-0.0138
3707	-0.0139
3706	-0.0139
3705	-0.0139
3704	-0.014
3703	-0.0142
3702	-0.0144
3701	-0.0145
3700	-0.0145
3699	-0.0144
3698	-0.0142
3697	-0.0141
3696	-0.0141
3695	-0.0142
3694	-0.0143
3693	-0.0143
3692	-0.0141
3691	-0.014
3690	-0.0139
3689	-0.0141
3688	-0.0144
3687	-0.0146
3686	-0.0145
3685	-0.0143
3684	-0.0142
3683	-0.0141
3682	-0.014
3681	-0.0138
3680	-0.0138
3679	-0.0137
3678	-0.0135
3677	-0.0132
3676	-0.0132
3675	-0.0135
3674	-0.0139
3673	-0.0138
3672	-0.0136
3671	-0.0134
3670	-0.0134
3669	-0.0136
3668	-0.0136
3667	-0.0136
3666	-0.0134
3665	-0.0133
3664	-0.0133
3663	-0.0132
3662	-0.0131
3661	-0.0131
3660	-0.013
3659	-0.013
3658	-0.013
3657	-0.0129
3656	-0.013
3655	-0.0132
3654	-0.0132
3653	-0.0132
3652	-0.0131
3651	-0.013
3650	-0.0128
3649	-0.0127
3648	-0.0125
3647	-0.0125
3646	-0.0126
3645	-0.0128
3644	-0.0129
3643	-0.013
3642	-0.0131
3641	-0.0131
3640	-0.0131
3639	-0.0131
3638	-0.0131
3637	-0.0131
3636	-0.013
3635	-0.0129
3634	-0.0129
3633	-0.0129
3632	-0.0128
3631	-0.0127
3630	-0.0125
3629	-0.0125
3628	-0.0126
3627	-0.0127
3626	-0.0127
3625	-0.0127
3624	-0.0129
3623	-0.0131
3622	-0.0133
3621	-0.0134
3620	-0.0135
3619	-0.0133
3618	-0.0131
3617	-0.0128
3616	-0.0126
3615	-0.0124
3614	-0.0124
3613	-0.0125
3612	-0.0126
3611	-0.0126
3610	-0.0125
3609	-0.0124
3608	-0.0125
3607	-0.0127
3606	-0.0128
3605	-0.0129
3604	-0.0128
3603	-0.0128
3602	-0.0127
3601	-0.0127
3600	-0.0127
3599	-0.0128
3598	-0.0127
3597	-0.0126
3596	-0.0124
3595	-0.0123
3594	-0.0123
3593	-0.0124
3592	-0.0125
3591	-0.0126
3590	-0.0125
3589	-0.0123
3588	-0.0121
3587	-0.0121
3586	-0.0122
3585	-0.0122
3584	-0.0121
3583	-0.012
3582	-0.0118
3581	-0.0117
3580	-0.0116
3579	-0.0117
3578	-0.0117
3577	-0.0118
3576	-0.0117
3575	-0.0117
3574	-0.0116
3573	-0.0115
3572	-0.0114
3571	-0.0113
3570	-0.0112
3569	-0.0111
3568	-0.0109
3567	-0.0108
3566	-0.0109
3565	-0.011
3564	-0.011
3563	-0.011
3562	-0.0109
3561	-0.0108
3560	-0.0108
3559	-0.0108
3558	-0.0107
3557	-0.0106
3556	-0.0105
3555	-0.0104
3554	-0.0103
3553	-0.0104
3552	-0.0105
3551	-0.0106
3550	-0.0106
3549	-0.0106
3548	-0.0105
3547	-0.0104
3546	-0.0102
3545	-0.01
3544	-0.0099
3543	-0.0099
3542	-0.01
3541	-0.01
3540	-0.01
3539	-0.0099
3538	-0.0099
3537	-0.0099
3536	-0.0099
3535	-0.0099
3534	-0.0098
3533	-0.0096
3532	-0.0095
3531	-0.0094
3530	-0.0094
3529	-0.0095
3528	-0.0096
3527	-0.0096
3526	-0.0095
3525	-0.0093
3524	-0.0089
3523	-0.0086
3522	-0.0085
3521	-0.0085
3520	-0.0087
3519	-0.0089
3518	-0.009
3517	-0.009
3516	-0.0089
3515	-0.0087
3514	-0.0086
3513	-0.0086
3512	-0.0085
3511	-0.0084
3510	-0.0083
3509	-0.0083
3508	-0.0083
3507	-0.0083
3506	-0.0082
3505	-0.0081
3504	-0.0081
3503	-0.0081
3502	-0.0081
3501	-0.008
3500	-0.0079
3499	-0.0078
3498	-0.0078
3497	-0.0079
3496	-0.008
3495	-0.0078
3494	-0.0077
3493	-0.0075
3492	-0.0074
3491	-0.0073
3490	-0.0074
3489	-0.0075
3488	-0.0075
3487	-0.0075
3486	-0.0073
3485	-0.0072
3484	-0.0071
3483	-0.007
3482	-0.0069
3481	-0.0067
3480	-0.0065
3479	-0.0065
3478	-0.0065
3477	-0.0064
3476	-0.0063
3475	-0.0062
3474	-0.006
3473	-0.0059
3472	-0.0058
3471	-0.0059
3470	-0.0058
3469	-0.0057
3468	-0.0056
3467	-0.0055
3466	-0.0055
3465	-0.0055
3464	-0.0055
3463	-0.0054
3462	-0.0053
3461	-0.0053
3460	-0.0053
3459	-0.0053
3458	-0.0052
3457	-0.0052
3456	-0.0052
3455	-0.0051
3454	-0.005
3453	-0.005
3452	-0.005
3451	-0.005
3450	-0.0049
3449	-0.0048
3448	-0.0047
3447	-0.0047
3446	-0.0048
3445	-0.0048
3444	-0.0047
3443	-0.0046
3442	-0.0044
3441	-0.0044
3440	-0.0043
3439	-0.0043
3438	-0.0043
3437	-0.0042
3436	-0.0042
3435	-0.0041
3434	-0.0041
3433	-0.004
3432	-0.004
3431	-0.0038
3430	-0.0037
3429	-0.0036
3428	-0.0035
3427	-0.0035
3426	-0.0035
3425	-0.0037
3424	-0.0038
3423	-0.0038
3422	-0.0037
3421	-0.0035
3420	-0.0034
3419	-0.0033
3418	-0.0033
3417	-0.0033
3416	-0.0033
3415	-0.0035
3414	-0.0035
3413	-0.0035
3412	-0.0034
3411	-0.0032
3410	-0.0031
3409	-0.003
3408	-0.003
3407	-0.003
3406	-0.003
3405	-0.0031
3404	-0.0032
3403	-0.0032
3402	-0.0031
3401	-0.003
3400	-0.003
3399	-0.0031
3398	-0.003
3397	-0.0028
3396	-0.0026
3395	-0.0025
3394	-0.0025
3393	-0.0025
3392	-0.0025
3391	-0.0023
3390	-0.0021
3389	-0.0019
3388	-0.0018
3387	-0.0018
3386	-0.0018
3385	-0.0016
3384	-0.0015
3383	-0.0015
3382	-0.0014
3381	-0.0013
3380	-0.0011
3379	-0.001
3378	-0.0011
3377	-0.0012
3376	-0.0012
3375	-0.0013
3374	-0.0013
3373	-0.0013
3372	-0.0013
3371	-0.0013
3370	-0.0013
3369	-0.0014
3368	-0.0014
3367	-0.0013
3366	-0.0012
3365	-0.0011
3364	-0.001
3363	-0.001
3362	-0.0009
3361	-0.0008
3360	-0.0008
3359	-0.0008
3358	-0.0009
3357	-0.001
3356	-0.0011
3355	-0.0011
3354	-0.001
3353	-0.0009
3352	-0.0008
3351	-0.0008
3350	-0.0007
3349	-0.0006
3348	-0.0005
3347	-0.0004
3346	-0.0004
3345	-0.0005
3344	-0.0006
3343	-0.0007
3342	-0.0007
3341	-0.0008
3340	-0.0008
3339	-0.0008
3338	-0.0007
3337	-0.0007
3336	-0.0007
3335	-0.0007
3334	-0.0006
3333	-0.0005
3332	-0.0005
3331	-0.0005
3330	-0.0005
3329	-0.0005
3328	-0.0004
3327	-0.0004
3326	-0.0004
3325	-0.0004
3324	-0.0004
3323	-0.0003
3322	-0.0003
3321	-0.0003
3320	-0.0003
3319	-0.0003
3318	-0.0004
3317	-0.0004
3316	-0.0005
3315	-0.0005
3314	-0.0004
3313	-0.0004
3312	-0.0003
3311	-0.0003
3310	-0.0003
3309	-0.0003
3308	-0.0002
3307	-0.0001
3306	0
3305	0.0001
3304	0.0001
3303	0
3302	0
3301	-0.0001
3300	-0.0001
3299	-0.0001
3298	0.0001
3297	0.0001
3296	0.0001
3295	0.0001
3294	0
3293	0.0001
3292	0.0002
3291	0.0002
3290	0.0002
3289	0.0003
3288	0.0004
3287	0.0005
3286	0.0005
3285	0.0006
3284	0.0006
3283	0.0006
3282	0.0006
3281	0.0006
3280	0.0006
3279	0.0005
3278	0.0005
3277	0.0004
3276	0.0004
3275	0.0004
3274	0.0004
3273	0.0004
3272	0.0004
3271	0.0004
3270	0.0004
3269	0.0004
3268	0.0004
3267	0.0004
3266	0.0004
3265	0.0005
3264	0.0006
3263	0.0006
3262	0.0007
3261	0.0007
3260	0.0006
3259	0.0006
3258	0.0004
3257	0.0001
3256	-0.0003
3255	-0.0005
3254	0
3253	0.001
3252	0.0018
3251	0.002
3250	0.0018
3249	0.0016
3248	0.0016
3247	0.0015
3246	0.0013
3245	0.0009
3244	0.0006
3243	0.0003
3242	0.0001
3241	0
3240	0
3239	-0.0001
3238	-0.0002
3237	-0.0003
3236	-0.0003
3235	-0.0003
3234	-0.0003
3233	-0.0003
3232	-0.0002
3231	-0.0002
3230	-0.0001
3229	-0.0001
3228	-0.0001
3227	-0.0002
3226	-0.0002
3225	-0.0003
3224	-0.0004
3223	-0.0003
3222	-0.0003
3221	-0.0003
3220	-0.0004
3219	-0.0005
3218	-0.0006
3217	-0.0006
3216	-0.0005
3215	-0.0004
3214	-0.0003
3213	-0.0003
3212	-0.0003
3211	-0.0004
3210	-0.0005
3209	-0.0005
3208	-0.0005
3207	-0.0004
3206	-0.0005
3205	-0.0005
3204	-0.0005
3203	-0.0004
3202	-0.0003
3201	-0.0002
3200	-0.0002
3199	-0.0001
3198	-0.0002
3197	-0.0004
3196	-0.0005
3195	-0.0005
3194	-0.0005
3193	-0.0005
3192	-0.0005
3191	-0.0006
3190	-0.0007
3189	-0.0007
3188	-0.0008
3187	-0.0008
3186	-0.0008
3185	-0.0008
3184	-0.0009
3183	-0.0009
3182	-0.001
3181	-0.001
3180	-0.001
3179	-0.001
3178	-0.0011
3177	-0.0011
3176	-0.0011
3175	-0.0012
3174	-0.0013
3173	-0.0014
3172	-0.0014
3171	-0.0013
3170	-0.0013
3169	-0.0014
3168	-0.0014
3167	-0.0015
3166	-0.0015
3165	-0.0016
3164	-0.0016
3163	-0.0016
3162	-0.0016
3161	-0.0016
3160	-0.0017
3159	-0.0018
3158	-0.0019
3157	-0.002
3156	-0.0021
3155	-0.0021
3154	-0.0021
3153	-0.0021
3152	-0.002
3151	-0.002
3150	-0.002
3149	-0.002
3148	-0.0021
3147	-0.0022
3146	-0.0024
3145	-0.0025
3144	-0.0026
3143	-0.0026
3142	-0.0025
3141	-0.0026
3140	-0.0027
3139	-0.0028
3138	-0.0028
3137	-0.0028
3136	-0.0028
3135	-0.0028
3134	-0.0028
3133	-0.0029
3132	-0.0029
3131	-0.0029
3130	-0.003
3129	-0.003
3128	-0.0032
3127	-0.0033
3126	-0.0033
3125	-0.0033
3124	-0.0033
3123	-0.0035
3122	-0.0036
3121	-0.0037
3120	-0.0037
3119	-0.0037
3118	-0.0036
3117	-0.0035
3116	-0.0034
3115	-0.0034
3114	-0.0033
3113	-0.0032
3112	-0.0032
3111	-0.0032
3110	-0.0033
3109	-0.0034
3108	-0.0035
3107	-0.0036
3106	-0.0036
3105	-0.0037
3104	-0.0036
3103	-0.0035
3102	-0.0034
3101	-0.0034
3100	-0.0036
3099	-0.0038
3098	-0.004
3097	-0.0041
3096	-0.0042
3095	-0.0042
3094	-0.0042
3093	-0.0042
3092	-0.0042
3091	-0.0042
3090	-0.0042
3089	-0.0042
3088	-0.0042
3087	-0.0043
3086	-0.0043
3085	-0.0044
3084	-0.0044
3083	-0.0045
3082	-0.0045
3081	-0.0045
3080	-0.0045
3079	-0.0045
3078	-0.0046
3077	-0.0046
3076	-0.0047
3075	-0.0047
3074	-0.0048
3073	-0.0049
3072	-0.0051
3071	-0.0051
3070	-0.0051
3069	-0.0051
3068	-0.005
3067	-0.005
3066	-0.0051
3065	-0.0051
3064	-0.0051
3063	-0.0052
3062	-0.0053
3061	-0.0054
3060	-0.0055
3059	-0.0056
3058	-0.0056
3057	-0.0056
3056	-0.0056
3055	-0.0055
3054	-0.0054
3053	-0.0054
3052	-0.0054
3051	-0.0055
3050	-0.0056
3049	-0.0058
3048	-0.006
3047	-0.0061
3046	-0.006
3045	-0.006
3044	-0.0061
3043	-0.0061
3042	-0.0062
3041	-0.0062
3040	-0.0062
3039	-0.0062
3038	-0.0062
3037	-0.0062
3036	-0.0062
3035	-0.0063
3034	-0.0065
3033	-0.0066
3032	-0.0067
3031	-0.0067
3030	-0.0067
3029	-0.0067
3028	-0.0066
3027	-0.0066
3026	-0.0065
3025	-0.0064
3024	-0.0064
3023	-0.0064
3022	-0.0064
3021	-0.0065
3020	-0.0065
3019	-0.0066
3018	-0.0066
3017	-0.0066
3016	-0.0066
3015	-0.0066
3014	-0.0065
3013	-0.0064
3012	-0.0063
3011	-0.0062
3010	-0.0061
3009	-0.0059
3008	-0.0058
3007	-0.0058
3006	-0.0058
3005	-0.0059
3004	-0.006
3003	-0.006
3002	-0.006
3001	-0.0058
3000	-0.0056
2999	-0.0053
2998	-0.0051
2997	-0.0049
2996	-0.0047
2995	-0.0045
2994	-0.0044
2993	-0.0044
2992	-0.0045
2991	-0.0045
2990	-0.0046
2989	-0.0046
2988	-0.0045
2987	-0.0044
2986	-0.0042
2985	-0.0038
2984	-0.0034
2983	-0.003
2982	-0.0026
2981	-0.0026
2980	-0.0027
2979	-0.003
2978	-0.0032
2977	-0.0034
2976	-0.0036
2975	-0.0037
2974	-0.0036
2973	-0.0034
2972	-0.0032
2971	-0.003
2970	-0.0031
2969	-0.0033
2968	-0.0036
2967	-0.0038
2966	-0.004
2965	-0.0041
2964	-0.0042
2963	-0.0042
2962	-0.0042
2961	-0.0043
2960	-0.0044
2959	-0.0045
2958	-0.0045
2957	-0.0046
2956	-0.0046
2955	-0.0045
2954	-0.0045
2953	-0.0044
2952	-0.0045
2951	-0.0045
2950	-0.0045
2949	-0.0045
2948	-0.0044
2947	-0.0044
2946	-0.0044
2945	-0.0045
2944	-0.0046
2943	-0.0047
2942	-0.0048
2941	-0.0047
2940	-0.0046
2939	-0.0045
2938	-0.0044
2937	-0.0044
2936	-0.0043
2935	-0.0042
2934	-0.0041
2933	-0.004
2932	-0.0039
2931	-0.0039
2930	-0.0038
2929	-0.0039
2928	-0.004
2927	-0.0042
2926	-0.0043
2925	-0.0043
2924	-0.0042
2923	-0.004
2922	-0.0039
2921	-0.0039
2920	-0.004
2919	-0.0041
2918	-0.004
2917	-0.0039
2916	-0.0039
2915	-0.0038
2914	-0.0038
2913	-0.0039
2912	-0.0039
2911	-0.0039
2910	-0.004
2909	-0.0041
2908	-0.0042
2907	-0.0043
2906	-0.0043
2905	-0.0043
2904	-0.0042
2903	-0.004
2902	-0.0038
2901	-0.0037
2900	-0.0037
2899	-0.0037
2898	-0.0037
2897	-0.0037
2896	-0.0037
2895	-0.0037
2894	-0.0037
2893	-0.0037
2892	-0.0038
2891	-0.0038
2890	-0.0038
2889	-0.0037
2888	-0.0037
2887	-0.0037
2886	-0.0037
2885	-0.0037
2884	-0.0038
2883	-0.0038
2882	-0.0039
2881	-0.0039
2880	-0.0039
2879	-0.004
2878	-0.0041
2877	-0.0042
2876	-0.0044
2875	-0.0045
2874	-0.0045
2873	-0.0045
2872	-0.0045
2871	-0.0045
2870	-0.0046
2869	-0.0046
2868	-0.0046
2867	-0.0047
2866	-0.0048
2865	-0.0049
2864	-0.0051
2863	-0.0052
2862	-0.0052
2861	-0.0052
2860	-0.0052
2859	-0.0053
2858	-0.0054
2857	-0.0055
2856	-0.0055
2855	-0.0056
2854	-0.0057
2853	-0.0057
2852	-0.0058
2851	-0.0058
2850	-0.0057
2849	-0.0057
2848	-0.0056
2847	-0.0056
2846	-0.0058
2845	-0.0059
2844	-0.0061
2843	-0.0062
2842	-0.0062
2841	-0.0062
2840	-0.0061
2839	-0.0059
2838	-0.0059
2837	-0.0059
2836	-0.006
2835	-0.006
2834	-0.0058
2833	-0.0057
2832	-0.0056
2831	-0.0057
2830	-0.0058
2829	-0.006
2828	-0.0061
2827	-0.0062
2826	-0.0063
2825	-0.0063
2824	-0.0064
2823	-0.0064
2822	-0.0063
2821	-0.0062
2820	-0.0062
2819	-0.0062
2818	-0.0062
2817	-0.0063
2816	-0.0063
2815	-0.0063
2814	-0.0064
2813	-0.0065
2812	-0.0066
2811	-0.0066
2810	-0.0066
2809	-0.0066
2808	-0.0066
2807	-0.0066
2806	-0.0066
2805	-0.0067
2804	-0.0067
2803	-0.0068
2802	-0.0069
2801	-0.0069
2800	-0.0069
2799	-0.0069
2798	-0.0068
2797	-0.0068
2796	-0.0067
2795	-0.0067
2794	-0.0068
2793	-0.0069
2792	-0.0071
2791	-0.0072
2790	-0.0071
2789	-0.0071
2788	-0.0071
2787	-0.0071
2786	-0.0072
2785	-0.0072
2784	-0.0072
2783	-0.0072
2782	-0.0072
2781	-0.0072
2780	-0.0072
2779	-0.0072
2778	-0.0072
2777	-0.0072
2776	-0.0072
2775	-0.0072
2774	-0.0073
2773	-0.0073
2772	-0.0074
2771	-0.0074
2770	-0.0074
2769	-0.0075
2768	-0.0075
2767	-0.0075
2766	-0.0076
2765	-0.0076
2764	-0.0076
2763	-0.0076
2762	-0.0076
2761	-0.0077
2760	-0.0078
2759	-0.0079
2758	-0.0079
2757	-0.0078
2756	-0.0077
2755	-0.0076
2754	-0.0076
2753	-0.0078
2752	-0.0078
2751	-0.0075
2750	-0.0069
2749	-0.0066
2748	-0.0066
2747	-0.0069
2746	-0.0072
2745	-0.0074
2744	-0.0075
2743	-0.0075
2742	-0.0075
2741	-0.0075
2740	-0.0074
2739	-0.0074
2738	-0.0074
2737	-0.0074
2736	-0.0074
2735	-0.0074
2734	-0.0074
2733	-0.0074
2732	-0.0073
2731	-0.0073
2730	-0.0073
2729	-0.0074
2728	-0.0076
2727	-0.0076
2726	-0.0077
2725	-0.0077
2724	-0.0077
2723	-0.0078
2722	-0.0078
2721	-0.0078
2720	-0.0078
2719	-0.0078
2718	-0.0078
2717	-0.0078
2716	-0.0078
2715	-0.0078
2714	-0.0078
2713	-0.0078
2712	-0.0077
2711	-0.0077
2710	-0.0078
2709	-0.0078
2708	-0.0079
2707	-0.0079
2706	-0.0078
2705	-0.0077
2704	-0.0077
2703	-0.0077
2702	-0.0078
2701	-0.0079
2700	-0.008
2699	-0.0081
2698	-0.0083
2697	-0.0084
2696	-0.0084
2695	-0.0083
2694	-0.0082
2693	-0.0081
2692	-0.008
2691	-0.008
2690	-0.008
2689	-0.008
2688	-0.0081
2687	-0.0082
2686	-0.0082
2685	-0.0082
2684	-0.0082
2683	-0.0081
2682	-0.0081
2681	-0.0081
2680	-0.0082
2679	-0.0083
2678	-0.0083
2677	-0.0083
2676	-0.0082
2675	-0.0081
2674	-0.0081
2673	-0.0082
2672	-0.0084
2671	-0.0086
2670	-0.0086
2669	-0.0086
2668	-0.0087
2667	-0.009
2666	-0.0092
2665	-0.0092
2664	-0.009
2663	-0.0087
2662	-0.0085
2661	-0.0085
2660	-0.0085
2659	-0.0085
2658	-0.0086
2657	-0.0086
2656	-0.0086
2655	-0.0085
2654	-0.0085
2653	-0.0084
2652	-0.0084
2651	-0.0084
2650	-0.0084
2649	-0.0083
2648	-0.0083
2647	-0.0083
2646	-0.0083
2645	-0.0084
2644	-0.0085
2643	-0.0086
2642	-0.0087
2641	-0.0086
2640	-0.0085
2639	-0.0084
2638	-0.0083
2637	-0.0083
2636	-0.0084
2635	-0.0084
2634	-0.0083
2633	-0.0083
2632	-0.0083
2631	-0.0084
2630	-0.0084
2629	-0.0083
2628	-0.0083
2627	-0.0083
2626	-0.0084
2625	-0.0084
2624	-0.0084
2623	-0.0084
2622	-0.0085
2621	-0.0086
2620	-0.0087
2619	-0.0087
2618	-0.0087
2617	-0.0087
2616	-0.0087
2615	-0.0086
2614	-0.0086
2613	-0.0086
2612	-0.0086
2611	-0.0087
2610	-0.0088
2609	-0.0088
2608	-0.0089
2607	-0.0089
2606	-0.0088
2605	-0.0088
2604	-0.0088
2603	-0.0088
2602	-0.0089
2601	-0.0091
2600	-0.0092
2599	-0.0093
2598	-0.0092
2597	-0.0092
2596	-0.0091
2595	-0.0089
2594	-0.0088
2593	-0.0087
2592	-0.0087
2591	-0.0088
2590	-0.0091
2589	-0.0093
2588	-0.0095
2587	-0.0095
2586	-0.0094
2585	-0.0095
2584	-0.0096
2583	-0.0098
2582	-0.0098
2581	-0.0097
2580	-0.0095
2579	-0.0093
2578	-0.0092
2577	-0.0091
2576	-0.009
2575	-0.0091
2574	-0.0092
2573	-0.0092
2572	-0.0091
2571	-0.009
2570	-0.009
2569	-0.009
2568	-0.009
2567	-0.009
2566	-0.0091
2565	-0.0091
2564	-0.0092
2563	-0.0093
2562	-0.0093
2561	-0.0092
2560	-0.0092
2559	-0.0091
2558	-0.0091
2557	-0.0091
2556	-0.0092
2555	-0.0093
2554	-0.0094
2553	-0.0094
2552	-0.0093
2551	-0.0091
2550	-0.0089
2549	-0.0089
2548	-0.009
2547	-0.0092
2546	-0.0093
2545	-0.0092
2544	-0.009
2543	-0.0089
2542	-0.0089
2541	-0.0089
2540	-0.0089
2539	-0.0089
2538	-0.0089
2537	-0.0089
2536	-0.009
2535	-0.0091
2534	-0.0091
2533	-0.0091
2532	-0.0091
2531	-0.0091
2530	-0.0092
2529	-0.0092
2528	-0.0093
2527	-0.0093
2526	-0.0093
2525	-0.0093
2524	-0.0093
2523	-0.0092
2522	-0.0091
2521	-0.009
2520	-0.0089
2519	-0.0089
2518	-0.0089
2517	-0.0089
2516	-0.0089
2515	-0.0088
2514	-0.0088
2513	-0.0089
2512	-0.0091
2511	-0.0092
2510	-0.0093
2509	-0.0094
2508	-0.0095
2507	-0.0095
2506	-0.0095
2505	-0.0094
2504	-0.0094
2503	-0.0093
2502	-0.0094
2501	-0.0095
2500	-0.0097
2499	-0.0098
2498	-0.0097
2497	-0.0095
2496	-0.0094
2495	-0.0093
2494	-0.0094
2493	-0.0094
2492	-0.0096
2491	-0.0096
2490	-0.0096
2489	-0.0096
2488	-0.0096
2487	-0.0096
2486	-0.0097
2485	-0.0096
2484	-0.0094
2483	-0.0093
2482	-0.0092
2481	-0.0091
2480	-0.0093
2479	-0.0094
2478	-0.0096
2477	-0.0097
2476	-0.0098
2475	-0.0097
2474	-0.0097
2473	-0.0095
2472	-0.0094
2471	-0.0093
2470	-0.0093
2469	-0.0093
2468	-0.0094
2467	-0.0095
2466	-0.0096
2465	-0.0097
2464	-0.0098
2463	-0.0098
2462	-0.0098
2461	-0.0097
2460	-0.0095
2459	-0.0094
2458	-0.0093
2457	-0.0093
2456	-0.0094
2455	-0.0096
2454	-0.0098
2453	-0.0099
2452	-0.0099
2451	-0.0099
2450	-0.0099
2449	-0.0099
2448	-0.0099
2447	-0.0099
2446	-0.0099
2445	-0.0099
2444	-0.0098
2443	-0.0097
2442	-0.0096
2441	-0.0096
2440	-0.0096
2439	-0.0097
2438	-0.0097
2437	-0.0097
2436	-0.0097
2435	-0.0098
2434	-0.0099
2433	-0.0099
2432	-0.0099
2431	-0.0097
2430	-0.0096
2429	-0.0096
2428	-0.0096
2427	-0.0097
2426	-0.0098
2425	-0.0098
2424	-0.0097
2423	-0.0096
2422	-0.0095
2421	-0.0095
2420	-0.0095
2419	-0.0095
2418	-0.0096
2417	-0.0099
2416	-0.0101
2415	-0.0102
2414	-0.0102
2413	-0.0101
2412	-0.01
2411	-0.0099
2410	-0.0098
2409	-0.0098
2408	-0.0098
2407	-0.0099
2406	-0.01
2405	-0.0101
2404	-0.01
2403	-0.0099
2402	-0.0098
2401	-0.0098
2400	-0.0097
2399	-0.0098
2398	-0.01
2397	-0.0101
2396	-0.0102
2395	-0.0102
2394	-0.0102
2393	-0.0101
2392	-0.01
2391	-0.0099
2390	-0.01
2389	-0.0101
2388	-0.0102
2387	-0.0103
2386	-0.0103
2385	-0.0104
2384	-0.0104
2383	-0.0104
2382	-0.0105
2381	-0.0105
2380	-0.0106
2379	-0.0107
2378	-0.0108
2377	-0.0108
2376	-0.0107
2375	-0.0106
2374	-0.0106
2373	-0.0105
2372	-0.0105
2371	-0.0106
2370	-0.0107
2369	-0.0106
2368	-0.0103
2367	-0.01
2366	-0.0101
2365	-0.0105
2364	-0.0111
2363	-0.0115
2362	-0.0115
2361	-0.0114
2360	-0.011
2359	-0.0107
2358	-0.0105
2357	-0.0104
2356	-0.0106
2355	-0.0108
2354	-0.011
2353	-0.0109
2352	-0.0108
2351	-0.0108
2350	-0.0108
2349	-0.0108
2348	-0.0109
2347	-0.0108
2346	-0.0107
2345	-0.0106
2344	-0.0105
2343	-0.0105
2342	-0.0107
2341	-0.0111
2340	-0.0114
2339	-0.0115
2338	-0.0114
2337	-0.0112
2336	-0.011
2335	-0.0109
2334	-0.0109
2333	-0.0109
2332	-0.0109
2331	-0.0107
2330	-0.0104
2329	-0.0102
2328	-0.0101
2327	-0.0102
2326	-0.0102
2325	-0.0103
2324	-0.0104
2323	-0.0105
2322	-0.0105
2321	-0.0104
2320	-0.0103
2319	-0.0102
2318	-0.0101
2317	-0.01
2316	-0.0101
2315	-0.0101
2314	-0.0101
2313	-0.0101
2312	-0.0101
2311	-0.0102
2310	-0.0102
2309	-0.0101
2308	-0.01
2307	-0.0098
2306	-0.0097
2305	-0.0097
2304	-0.0097
2303	-0.0098
2302	-0.0099
2301	-0.01
2300	-0.0098
2299	-0.0097
2298	-0.0096
2297	-0.0095
2296	-0.0094
2295	-0.009
2294	-0.0087
2293	-0.0084
2292	-0.0085
2291	-0.0088
2290	-0.009
2289	-0.0091
2288	-0.009
2287	-0.0089
2286	-0.0089
2285	-0.0091
2284	-0.0092
2283	-0.0091
2282	-0.009
2281	-0.009
2280	-0.0091
2279	-0.0093
2278	-0.0095
2277	-0.0095
2276	-0.0095
2275	-0.0095
2274	-0.0095
2273	-0.0094
2272	-0.0092
2271	-0.009
2270	-0.0089
2269	-0.0089
2268	-0.009
2267	-0.0091
2266	-0.0092
2265	-0.0094
2264	-0.0094
2263	-0.0094
2262	-0.0093
2261	-0.0092
2260	-0.0091
2259	-0.009
2258	-0.0091
2257	-0.0091
2256	-0.0093
2255	-0.0095
2254	-0.0098
2253	-0.0099
2252	-0.0098
2251	-0.0096
2250	-0.0094
2249	-0.0093
2248	-0.0091
2247	-0.0089
2246	-0.0088
2245	-0.0087
2244	-0.0086
2243	-0.0086
2242	-0.0087
2241	-0.0088
2240	-0.0089
2239	-0.0089
2238	-0.0089
2237	-0.0091
2236	-0.0092
2235	-0.0094
2234	-0.0094
2233	-0.0093
2232	-0.0091
2231	-0.009
2230	-0.0087
2229	-0.0085
2228	-0.0084
2227	-0.0085
2226	-0.0087
2225	-0.0089
2224	-0.0089
2223	-0.0088
2222	-0.0086
2221	-0.0086
2220	-0.0085
2219	-0.0085
2218	-0.0087
2217	-0.009
2216	-0.0091
2215	-0.0091
2214	-0.0089
2213	-0.0088
2212	-0.0087
2211	-0.0085
2210	-0.0083
2209	-0.008
2208	-0.0079
2207	-0.008
2206	-0.0083
2205	-0.0086
2204	-0.0089
2203	-0.0089
2202	-0.0087
2201	-0.0086
2200	-0.0086
2199	-0.0087
2198	-0.0087
2197	-0.0087
2196	-0.0086
2195	-0.0085
2194	-0.0083
2193	-0.008
2192	-0.0076
2191	-0.0075
2190	-0.0079
2189	-0.0085
2188	-0.0091
2187	-0.0095
2186	-0.0096
2185	-0.0096
2184	-0.0094
2183	-0.0091
2182	-0.0089
2181	-0.0086
2180	-0.0082
2179	-0.008
2178	-0.0081
2177	-0.0087
2176	-0.0097
2175	-0.0108
2174	-0.0116
2173	-0.0117
2172	-0.0111
2171	-0.0109
2170	-0.0125
2169	-0.0159
2168	-0.019
2167	-0.0194
2166	-0.0165
2165	-0.0124
2164	-0.0094
2163	-0.008
2162	-0.0075
2161	-0.0071
2160	-0.0068
2159	-0.0072
2158	-0.0082
2157	-0.0092
2156	-0.0099
2155	-0.0101
2154	-0.0098
2153	-0.0094
2152	-0.009
2151	-0.0088
2150	-0.0088
2149	-0.009
2148	-0.0093
2147	-0.0098
2146	-0.01
2145	-0.01
2144	-0.0095
2143	-0.009
2142	-0.0087
2141	-0.0085
2140	-0.0086
2139	-0.0086
2138	-0.0086
2137	-0.0085
2136	-0.0085
2135	-0.0086
2134	-0.0088
2133	-0.0093
2132	-0.0098
2131	-0.0103
2130	-0.0104
2129	-0.0101
2128	-0.0097
2127	-0.0094
2126	-0.0093
2125	-0.0094
2124	-0.0095
2123	-0.0095
2122	-0.0095
2121	-0.0093
2120	-0.0091
2119	-0.009
2118	-0.0089
2117	-0.0088
2116	-0.0088
2115	-0.009
2114	-0.0091
2113	-0.0092
2112	-0.0091
2111	-0.009
2110	-0.0091
2109	-0.0091
2108	-0.0091
2107	-0.009
2106	-0.0091
2105	-0.0092
2104	-0.0092
2103	-0.0091
2102	-0.0091
2101	-0.0092
2100	-0.0094
2099	-0.0096
2098	-0.0097
2097	-0.0097
2096	-0.0095
2095	-0.0092
2094	-0.0089
2093	-0.0088
2092	-0.0088
2091	-0.0091
2090	-0.0094
2089	-0.0097
2088	-0.0098
2087	-0.0098
2086	-0.0097
2085	-0.0096
2084	-0.0095
2083	-0.0095
2082	-0.0093
2081	-0.0092
2080	-0.0092
2079	-0.0093
2078	-0.0093
2077	-0.0092
2076	-0.009
2075	-0.0088
2074	-0.0088
2073	-0.0091
2072	-0.0093
2071	-0.0096
2070	-0.0098
2069	-0.0099
2068	-0.0099
2067	-0.0098
2066	-0.0097
2065	-0.0095
2064	-0.0092
2063	-0.0088
2062	-0.0085
2061	-0.0085
2060	-0.0086
2059	-0.0087
2058	-0.0088
2057	-0.0089
2056	-0.0091
2055	-0.0091
2054	-0.0091
2053	-0.0091
2052	-0.0089
2051	-0.0087
2050	-0.0084
2049	-0.0081
2048	-0.008
2047	-0.0081
2046	-0.0084
2045	-0.0088
2044	-0.0088
2043	-0.0086
2042	-0.0082
2041	-0.0081
2040	-0.0081
2039	-0.0082
2038	-0.0081
2037	-0.0081
2036	-0.0083
2035	-0.0088
2034	-0.0095
2033	-0.01
2032	-0.0103
2031	-0.0103
2030	-0.0101
2029	-0.0097
2028	-0.0095
2027	-0.0095
2026	-0.0097
2025	-0.0098
2024	-0.0098
2023	-0.0099
2022	-0.0101
2021	-0.0101
2020	-0.01
2019	-0.0096
2018	-0.0094
2017	-0.0092
2016	-0.0092
2015	-0.0091
2014	-0.0089
2013	-0.0086
2012	-0.0083
2011	-0.0083
2010	-0.0084
2009	-0.0086
2008	-0.0086
2007	-0.0087
2006	-0.0088
2005	-0.0089
2004	-0.0091
2003	-0.0094
[truncated: 1,488 more rows]

## Sheet: Results (5)
Najma PGB 05
Sample Name	Description	Saved or unsaved State	Spectrum quality check summary
Najma PGB 05	Sample 014 By Administrator Date Monday, January 21 2019	Saved	The Quality Checks give rise to multiple warnings for the sample.

[truncated: 74 more sheets: Najma PGB 08, Results (6), Najma PGB 09, Results (7), Najma PGB 10, Results (8), Najma PGB 11, Results (9), Najma PGB 12, Results (10), Najma PGB 13, Results (11), Najma PGB 14, Results (12), Najma PGB 15, Results (13), Najma PGB 16, Results (14), Najma PGB 17, Results (15) …]
