# Supplementary material for: Nutraceutical profiling of elite onion germplasm and breeding hybrids with improved nutraceutical quality
Source: PLoS One. 2022 Jan 19;17(1):e0262705. doi: 10.1371/journal.pone.0262705 (PMC8769310; doi:10.1371/journal.pone.0262705)
Supplement: S1 Raw data — (ZIP) [file pone.0262705.s004.zip › Supporting information - phenotypic data.xlsx]

## Sheet: Sheet1
				Mean				Mean				Mean					Mean					Mean				Mean				Mean				Mean				Mean				Mean				Mean
Genotyes	PA			PA	TF			TF	Vit_C			Vit_C		TPH			TPH		WT			WT	PT			PT	BD			BD	LL			LL	LD			LD	NL			NL	MC			MC	AC
1	8.12	8.44	7.79	8.11667	1.1	1.09	1.07	1.08667	0.44	0.46	0.31	0.403333		0.16	0.17	0.19	0.173333		60	63	60	61	14.35	13	15	14.1167	28.5	7.798	8.5	14.9327	36	34.2	37	35.7333	9	7.8	9.59	8.79667	8	8	8	8	70	71	73	71.3333	10.5	10.4762	10.4545
2	4.74	4.81	4.68	4.74333	0.37	0.36	0.35	0.36	0.11	0.11	0.11	0.11		0.8	0.81	0.83	0.813333		55	58	56	56.3333	15.33	14.42	18	15.9167	27.5	28.94	30.2	28.88	36.5	37.4	38	37.3	6	5	5	5.33333	9	9	9	9	69	70.5	71.99	70.4967	1.81818	1.75	16.9231
3	8.83	8.99	8.93	8.91667	1.94	2.19	2.18	2.10333	0.28	0.3	0.42	0.333333		0.69	0.7	0.74	0.71		93	94.4	90	92.4667	15.67	16.4	19	17.0233	55.5	57.8	56	56.4333	42.2	46.4	42	43.5333	10.95	12	41	21.3167	11	11	11	11	81	81.5	82	81.5	9.75	9.07692	8.5
4	8.31	8.64	8.54	8.49667	1.96	1.98	1.97	1.97	0.17	0.16	0.13	0.153333		1.33	1.34	1.38	1.35		80.2	87.2	86	84.4667	16.5	18.7	16.8	17.3333	31.5	30.13	29.5	30.3767	32.5	30.4	32	31.6333	9	8	8	8.33333	12	12	12	12	70	70.1	71.99	70.6967	8.90909	8.25	7
5	7.08	7.14	7.79	7.33667	0.49	0.45	0.43	0.456667	0.33	0.63	0.43	0.463333		0.39	0.4	0.44	0.41		22	21.6	24.2	22.6	22.33	18	23	21.11	14.5	13.27	16.5	14.7567	24	25	28	25.6667	6	4.5	5.5	5.33333	8	8	8	8	79	80	81	80	12.069	12.069	12.069
6	13.86	13.83	13.77	13.82	2.2	13.83	0.39	5.47333	0.42	13.83	0.35	4.86667		0.18	13.83	0.22	4.74333		35	13.83	38.2	29.01	15.32	15	14	14.7733	18	13.83	21.5	17.7767	37	13.83	39.5	30.11	6.8	1	6.56	4.78667	9	9	9	9	77	78.5	79	78.1667	5.2381	5.21739	5.41667
7	10.52	10.45	10.52	10.4967	2.1	0.44	0.42	0.986667	0.18	0.19	0.63	0.333333		0.16	0.18	0.2	0.18		11.5	10	13	11.5	14	14.54	15.8	14.78	8.85	6.2	8.02	7.69	25.59	23.8	25.5	24.9633	6.78	5.37	6.3	6.15	7	7	7	7	68	70	74	70.6667	8.69565	10	10
8	6.59	6.62	6.59	6.6	1.96	1.94	1.89	1.93	0.49	0.61	0.41	0.503333		1.43	1.45	1.47	1.45		16	14.6	16.5	15.7	14.8	9.8	12	12.2	10	9.26	20.5	13.2533	39	41	40	40	10	9.2	8.3	9.16667	12	12	12	12	59	59.5	60	59.5	63.3333	63.9344	50
9	7.37	7.34	7.92	7.54333	1.17	1.17	1.1	1.14667	0.27	0.28	0.34	0.296667		0.09	0.1	0.13	0.106667		31.5	30.8	32.5	31.6	17.25	18.8	19	18.35	17.58	18.18	20.5	18.7533	34.5	37	38.5	36.6667	9	5.78	5.78	6.85333	7	7	7	7	74	75.5	76	75.1667	12.5	124	123.077
10	9.29	9.35	9.32	9.32	1.76	1.77	1.75	1.76	0.33	0.47	0.61	0.47		0.33	0.35	0.39	0.356667		90	94	92	92	16.2	9.4	9	11.5333	58.5	57.03	55.5	57.01	24	22	25	23.6667	5.72	5.72	7	6.14667	15	15	15	15	78	79	70.5	75.8333	1.1	1	1
11	9.03	9.06	8.77	8.95333	2.1	0.4	0.45	0.983333	0.37	0.38	0.3	0.35		0.17	0.19	0.21	0.19		21	18.2	19	19.4	15.7	15.85	16.33	15.96	10.95	9.45	11	10.4667	28.5	27.25	28.26	28.0033	6.5	5.79	7.5	6.59667	10	10	10	10	68	71	73	70.6667	5.21739	5.41667	5.6
12	9.03	6.49	10.71	8.74333	1.5	1.65	1.63	1.59333	0.41	0.47	0.49	0.456667		2.03	2.05	2	2.02667		100	1116.6	100	438.867	10	10.7	12	10.9	34.5	32.82	33.5	33.6067	33	28	30	30.3333	12	9.2	10	10.4	16	16	16	16	77	79.95	80.55	79.1667	5.4	4.90909	4.58333
13	17.14	17.18	16.88	17.0667	1.11	1.53	1.53	1.39	0.36	0.33	0.45	0.38		0.16	0.16	0.18	0.166667		29.5	28.2	29	28.9	16	12.8	11	13.2667	12.31	11.86	13	12.39	26	25.8	29.5	27.1	6.6	5.93	6	6.17667	15	15	15	15	78	80	82	80	20	20	18.75
14	8.21	8.25	8.12	8.19333	2.18	2.18	2.11	2.15667	0.37	0.47	0.51	0.45		0.67	0.67	0.66	0.666667		18.9	17.8	19.5	18.7333	13.45	12	12	12.4833	14	12.37	14.3	13.5567	25	24	26	25	8	5.196	7.5	6.89867	10	10	10	10	83	83.5	84	83.5	2.33333	1.875	1.95122
15	7.56	7.47	7.79	7.60667	1.18	1.19	1.11	1.16	0.28	0.28	0.33	0.296667		0.22	0.22	0.25	0.23		25	24.8	27.5	25.7667	12	12.2	12	12.0667	19	18.03	20.5	19.1767	22.5	21.25	22.2	21.9833	6.1	5.42	7.5	6.34	9	9	9	9	69	72	76	72.3333	9.29167	8.96	8.65385
16	9.42	7.63	7.66	8.23667	2.02	2.04	2	2.02	0.34	0.49	0.44	0.423333		0.67	0.67	0.69	0.676667		50	50	27.5	42.5	23	20.95	21	21.65	30	39	20.5	29.8333	24	30	29.5	27.8333	9.12	10	49	22.7067	18	18	18	18	81	82.95	83	82.3167	8.66667	78	39.5
17	9.77	7.53	7.5	8.26667	1.18	1.19	1.16	1.17667	0.2	0.2	0.34	0.246667		0.29	0.29	0.33	0.303333		22.4	23.5	26.24	24.0467	14.2	16.4	16	15.5333	18.2	17.33	19.45	18.3267	33	27	30.45	30.15	4.5	3.47	6.5	4.82333	10	10	10	10	68	68.95	69	68.65	9.66667	6.77419	6.875
18	7.82	7.47	7.14	7.47667	0.82	0.82	0.8	0.813333	0.31	0.28	0.49	0.36		0.12	0.12	0.14	0.126667		10	15	13	12.6667	14.5	13	13	13.5	3.1	7.5	4.5	5.03333	9	30	10	16.3333	5	5	6.5	5.5	11	11	11	11	60	63	66	63	5.85714	5.53333	5.25
19	7.76	7.44	7.5325	7.5775	0.72	0.72	1	0.813333	0.17	0.16	0.2262	0.1854		0.06	0.07	0.08	0.07		16.2	15.8	18	16.6667	11.25	12	13	12.0833	8.85	9.94	10	9.59667	29.3	31.8	33	31.3667	7	4.428	4.3	5.24267	6	6	6	6	50	55	58	54.3333	8.04878	8.09524	8.04878
20	7.73	7.79	7.4	7.64	0.04	1.13	1.3	0.823333	0.26	0.31	0.35	0.306667		0.3	0.3	0.44	0.346667		30	36	18	28	18	18.95	19	18.65	16	29	11	18.6667	21	20	33.5	24.8333	6	6.5	6.2	6.23333	7	7	7	7	82	82.5	83	82.5	5.45	5.2381	8.13953
21	11.23	7.92	7.14	8.76333	0.49	0.45	1.1	0.68	0.33	0.45	0.17	0.316667		0.39	0.39	0.34	0.373333		44	40	30	38	44	18.2667	18.2667	26.8445	24	22	16	20.6667	23	24	21	22.6667	7	7.5	5.5	6.66667	9	9	9	9	79	81.5	82.95	81.15	12.069	36	5.45455
22	10.91	7.63	8.02	8.85333	0.3	0.28	0.5	0.36	0.35	0.33	0.33	0.336667		0.46	0.46	0.44	0.453333		40	43	24.2	35.7333	23	21.95	20.55	21.8333	23	26	16.5	21.8333	24	25	28	25.6667	7.14	8	5.5	6.88	10	10	10	10	79	81	82	80.6667	6.11765	5.83333	18.5
23	7.63	7.5	7.56	7.56333	0.72	0.7	0.3	0.573333	0.22	0.17	0.49	0.293333		0.39	0.39	0.49	0.423333		20	19	49	29.3333	16.25	17	18	17.0833	9.6	8	30	15.8667	12	11	27	16.6667	5.168	5.5	8.6	6.42267	6	6	6	6	45	49	50	48	1.85714	1.75	5.82418
24	7.31	7.47	9.71	8.16333	0.62	0.63	0.72	0.656667	0.39	0.16	0.52	0.356667		0.37	0.37	0.45	0.396667		18	17	18	17.6667	19	18.7	20	19.2333	4.5	5	7	5.5	5.6	6.6	10	7.4	2.31	1.5	5	2.93667	6	6	6	6	49	49		49	10.8333	10.7692	1.80723
25	8.96	7.6	7.79	8.11667	1.76	1.77	0.69	1.40667	0.39	0.3448	0.33	0.354933		0.69	0.11	0.39	0.396667		42	47.7	16	35.2333	21	22.23	23	22.0767	20	46.47	4.5	23.6567	29.3	51	6	28.7667	7	49.75	1	19.25	9	9	9	9	75	76	78.99	76.6633	0.869231	0.869231	10.7143
26	0.427	0.426	0.424	0.425667	0.24	0.25	1.74	0.743333	2.3	0.44	0.2	0.98		0.03	0.69	0.73	0.483333		22.3	43	43	36.1	12.6333	22.7	13	16.1111	12.463	24	24	20.1543	54.43	30	30	38.1433	5.8	7.5	7.5	6.93333	7	7	7	7	54	76.95	58	62.9833	25.8333	1	1.05634
27	7.7	7.76	7.79	7.75	0.37	0.38	1.49	0.746667	0.38	0.41	0.42	0.403333		0.04	0.04	0.38	0.153333		55	53	62	56.6667	18.23	17.35	19	18.1933	34.2	33.04	17	28.08	34.5	30.8	30	31.7667	5.65	3.85	5.56	5.02	12	12	12	12	70	73	76	73	0.4	0.325	4.26
28	13.92	7.73	7.73	9.79333	0.37	0.36	0.36	0.363333	0.11	0.12	0.12	0.116667		0.8	0.8	0.8	0.8		42	58	58	52.6667	18.12	16.75	16.75	17.2067	20	28	28	25.3333	30	37	37	34.6667	6	6.5	6.5	6.33333	8	8	8	8	75	78	78	77	0.869231	1.75	1.75
29	11.04	7.47	7.47	8.66	1.54	1.53	1.53	1.53333	0.27	0.27	0.27	0.27		0.36	0.36	0.36	0.36		19.5	17.2	17.2	17.9667	15.6	16	16	15.8667	10.5	9.54	9.54	9.86	34.2	29.6	29.6	31.1333	7.1	4.64	4.64	5.46	10	10	10	10	76	76.95	76.95	76.6333	7.03333	5.3	5.3
30	9.51	7.66	7.14	8.10333	1.01	1.06	1.5	1.19	0.28	0.28	0.33	0.296667		0.46	0.46	0.48	0.466667		65	64	23	50.6667	17	14.6	63.5	31.7	20	18.47	14	17.49	39	32.8	19	30.2667	10	4.43	12	8.81	8	8	6	7.33333	70	78.95	80	76.3167	9.67742	9.6875	4.66667
31	7.99	7.44	7.05	7.49333	1.17	1.19	1.6	1.32	0.49	0.49	0.61	0.53		0.49	0.49	0.46	0.48		29.5	28.2	23	26.9	20	18.4	61	33.1333	16	15.33	15	15.4433	34	35.2	26	31.7333	9.5	8.3	12	9.93333	14	14	15	14.3333	80	81	83	81.3333	10.6897	15.2381	8.62069
32	7	7.4	7.89	7.43	1.26	1.26	1.35	1.29	0.33	0.33	0.34	0.333333		0.45	0.45	0.71	0.536667		23	24	63	36.6667	15	16	23.95	18.3167	14	15	19	16	23	20	32	25	14.5	13	4	10.5	6	6	9	7	46	46	48	46.6667	4.28571	4.48276	15
33	6.88	7.21	8.08	7.39	0.84	0.84	0.29	0.656667	0.27	0.27	0.28	0.273333		0.44	0.44	0.06	0.313333		20	23	58	33.6667	17.55	18.95	19	18.5	12	14	24	16.6667	25	25	34	28	10.5	10	7.5	9.33333	6	6	8	6.66667	48	48	51	49	8.51852	8.57143	11.25
34	0.33	0.2351	0.2351	0.266733	0.022	2.01061	2.01061	1.34774	2.1	0.4995	0.4995	1.033		0.69	0.4	0.4	0.496667		21	22.55	22.55	22.0333	6	49.1	49.1	34.7333	27.55	44.71	44.71	38.99	6.27	42.9	42.9	30.69	6	6	6	6	15	15	10	13.3333	71.35	73	73	72.45	16	8.95	8.95
35	6.59	7.92	7.73	7.41333	0.3	0.31	1.13	0.58	0.33	0.33	0.41	0.356667		0.06	0.06	0.26	0.126667		58	59	25	47.3333	18	20	21	19.6667	18	22	11.59	17.1967	32	35	33.6	33.5333	8	8	6.94	7.64667	9	9	8	8.66667	49	49	53	50.3333	11.3333	11.2903	6.11111
36	0.191	0.2	8.279	2.89	0.31	0.32	0.83	0.486667	1.5333	1.55	1.079	1.38743		0.11	0.12	0.69206	0.307353		50	52	19	40.3333	8.95	9	41	19.65	49	50	37	45.3333	4.9	5	33.25	14.3833	10.5	11	13.1	11.5333	16	16	14	15.3333	73	75	76	74.6667	10.33	10.66	11
37	0.25	7.73	7.8896	5.28987	0.158	0.99	0.8611	0.6697	2.2	0.28	0.3124	0.9308		0.45	0.45	0.46	0.453333		29.5	28.2	28.1	28.6	16	16	18	16.6667	12.31	11.86	11.86	12.01	8.96	25.8	25.8	20.1867	8	5.93	5.93	6.62	18	18	18	18	78	73	73	74.6667	20	20	20
38	7.73	7.76	7.76	7.75	0.42	1.15	1.15	0.906667	0.2	0.27	0.27	0.246667		0.26	0.26	0.26	0.26		28	25	25	26	25.67	19.2	18.6	21.1567	13.5	11.59	19.2	14.7633	47	33.6	76	52.2	7.4	6.94	7.4	7.24667	9	9	9	9	70	72	70	70.6667	8.52941	6	8.52941
39	10.11	6.67	6.67	7.81667	0.34	0.4	0.4	0.38	0.26	0.29	0.29	0.28		0.44	0.44	0.44	0.44		33	30.2	30.2	31.1333	25.67	26	26	25.89	18	17.8	17.8	17.8667	40	47.8	47.8	45.2	9	5.36	5.36	6.57333	16	16	16	16	80	83	83	82	11.2857	10.5333	10.5333
1
[truncated: 9 more columns]
